# Supplementary material for: Bis[4-(dimethyl­amino)pyridinium] tetra­bromidodiphenyl­plumbate(IV)
Source: Acta Crystallogr Sect E Struct Rep Online. 2008 Sep 6;64(Pt 10):m1222. doi: 10.1107/S1600536808027530 (PMC2959337; doi:10.1107/S1600536808027530)
Supplement: Supplementary file 1 [file e-64-m1222-sup1.cif]

##############################################################################
###                                                                        ###
###        Electronic paper (Acta Crystallographica Section E)             ###
###                                                                        ###
##############################################################################
#                                                                            #
# This CIF contains the data in a paper accepted for publication in Acta     #
# Crystallographica Section E. It conforms to the requirements of Notes      #
# for Authors for Section E, and has been peer reviewed under the auspices   #
# of the IUCr Commission on Journals.                                        #
#                                                                            #
# Full details of the Crystallographic Information File format               #
# are given in the paper "The Crystallographic Information File (CIF):       #
# a New Standard Archive File for Crystallography" by S. R. Hall, F. H.      #
# Allen and I. D. Brown [Acta Cryst. (1991), A47, 655-685].                  #
#                                                                            #
# The current version of the core CIF dictionary is obtainable from          #
# ftp://ftp.iucr.org/pub/cif_core.dic. The current version number is 2.4.    #
#                                                                            #
# Software is freely available for graphical display of the structure(s) in  #
# this CIF.  For information consult the CIF home page http://www.iucr.org/  #
# cif/home.html                                                              #
#                                                                            #
# This file may be used for bona fide research purposes within the           #
# scientific community so long as proper attribution is given to the journal # 
# article from which it was obtained.                                        #
#                                                                            #
##############################################################################
                                             
data_global
_audit_creation_method     SHELXL-97
_journal_date_recd_electronic     2008-08-08
_journal_date_accepted     2008-08-27
_journal_name_full     'Acta Crystallographica, Section E'
_journal_year     2008
_journal_volume     64
_journal_issue     10
_journal_page_first     m1222
_journal_page_last     m1222
_journal_paper_category     QM
_journal_coeditor_code     IM2080
_publ_contact_author
;
     Dr. Seik Weng Ng
     Department of Chemistry
     University of Malaya
     50603 Kuala Lumpur
     Malaysia
;
_publ_contact_author_email     seikweng@um.edu.my
_publ_contact_author_fax     '03 7967 4193'
_publ_contact_author_phone     '03 7967 6778'
_publ_section_title
;
Bis[4-(dimethylamino)pyridinium] tetrabromidodiphenylplumbate(IV)
;
loop_
    _publ_author_name
    _publ_author_address
    'Lo, Kong Mun'
;
Department of Chemistry
University of Malaya
50603 Kuala Lumpur
Malaysia
;
    'Ng, Seik Weng'
;
Department of Chemistry
University of Malaya
50603 Kuala Lumpur
Malaysia
;
_publ_section_synopsis     .
data_I
_audit_creation_method     SHELXL-97
_chemical_name_systematic
;
Bis[4-(dimethylamino)pyridinium] tetrabromidodiphenylplumbate(IV)
;
_chemical_name_common     ?
_chemical_formula_moiety     '2(C7 H11 N2 +), C12 H10 Br4 Pb 2-'
_chemical_formula_sum     'C26 H32 Br4 N4 Pb'
_chemical_formula_iupac     '(C7 H11 N2)2 [Pb Br4 (C6 H5)2]'
_chemical_formula_weight     927.39
_chemical_melting_point     ?
_symmetry_cell_setting     Monoclinic
_symmetry_space_group_name_H-M     'P 21/n'
_symmetry_space_group_name_Hall     '-P 2yn'
loop_
    _symmetry_equiv_pos_as_xyz
    'x, y, z'
    '-x+1/2, y+1/2, -z+1/2'
    '-x, -y, -z'
    'x-1/2, -y-1/2, z-1/2'
_cell_length_a     9.4994(8)
_cell_length_b     13.8820(10)
_cell_length_c     10.9910(10)
_cell_angle_alpha     90.00
_cell_angle_beta     92.9980(10)
_cell_angle_gamma     90.00
_cell_volume     1447.3(2)
_cell_formula_units_Z     2
_cell_measurement_reflns_used     3449
_cell_measurement_theta_min     2.3
_cell_measurement_theta_max     28.3
_cell_measurement_temperature     100(2)
_exptl_crystal_description     Prism
_exptl_crystal_colour     Colorless
_exptl_crystal_size_max     0.22
_exptl_crystal_size_mid     0.08
_exptl_crystal_size_min     0.06
_exptl_crystal_density_diffrn     2.128
_exptl_crystal_density_meas     ?
_exptl_crystal_density_method     'not measured'
_exptl_crystal_F_000     876
_exptl_absorpt_coefficient_mu     11.373
_exptl_absorpt_correction_type     Multi-scan
_exptl_absorpt_process_details     '(SADABS; Sheldrick, 1996)'
_exptl_absorpt_correction_T_min     0.246
_exptl_absorpt_correction_T_max     0.549
_diffrn_ambient_temperature     100(2)
_diffrn_radiation_type     MoK\a
_diffrn_radiation_wavelength     0.71073
_diffrn_radiation_source     'fine-focus sealed tube'
_diffrn_radiation_monochromator     graphite
_diffrn_measurement_device_type     'Bruker SMART APEX'
_diffrn_measurement_method     \w
_diffrn_detector_area_resol_mean     ?
_diffrn_reflns_number     8227
_diffrn_reflns_av_R_equivalents     0.0291
_diffrn_reflns_av_sigmaI/netI     0.0378
_diffrn_reflns_theta_min     2.37
_diffrn_reflns_theta_max     27.50
_diffrn_reflns_theta_full     27.50
_diffrn_measured_fraction_theta_max     0.996
_diffrn_measured_fraction_theta_full     0.996
_diffrn_reflns_limit_h_min     -12
_diffrn_reflns_limit_h_max     12
_diffrn_reflns_limit_k_min     -17
_diffrn_reflns_limit_k_max     18
_diffrn_reflns_limit_l_min     -14
_diffrn_reflns_limit_l_max     14
_diffrn_standards_number     0
_diffrn_standards_interval_count     0
_diffrn_standards_interval_time     0
_diffrn_standards_decay_%     0
_reflns_number_total     3309
_reflns_number_gt     2879
_reflns_threshold_expression     I>2\s(I)
_refine_ls_structure_factor_coef     Fsqd
_refine_ls_matrix_type     full
_refine_ls_R_factor_all     0.0362
_refine_ls_R_factor_gt     0.0290
_refine_ls_wR_factor_gt     0.0714
_refine_ls_wR_factor_ref     0.0740
_refine_ls_goodness_of_fit_ref     1.029
_refine_ls_restrained_S_all     1.029
_refine_ls_number_reflns     3309
_refine_ls_number_parameters     162
_refine_ls_number_restraints     0
_refine_ls_hydrogen_treatment     constr
_refine_ls_weighting_scheme     calc
_refine_ls_weighting_details
         'calc w=1/[\s^2^(Fo^2^)+(0.0374P)^2^+3.9748P] where P=(Fo^2^+2Fc^2^)/3'
_atom_sites_solution_hydrogens     geom
_atom_sites_solution_primary     direct
_atom_sites_solution_secondary     difmap
_refine_ls_shift/su_max     0.001
_refine_ls_shift/su_mean     0.001
_refine_diff_density_max     1.206
_refine_diff_density_min     -1.700
_refine_ls_extinction_method     none
_refine_ls_extinction_coef     ?
loop_
    _atom_type_symbol
    _atom_type_description
    _atom_type_scat_dispersion_real
    _atom_type_scat_dispersion_imag
    _atom_type_scat_source
    'C' 'C' 0.0033 0.0016
                         'International Tables Vol C Tables 4.2.6.8 and 6.1.1.4'
    'H' 'H' 0.0000 0.0000
                         'International Tables Vol C Tables 4.2.6.8 and 6.1.1.4'
    'N' 'N' 0.0061 0.0033
                         'International Tables Vol C Tables 4.2.6.8 and 6.1.1.4'
    'Br' 'Br' -0.2901 2.4595
                         'International Tables Vol C Tables 4.2.6.8 and 6.1.1.4'
    'Pb' 'Pb' -3.3944 10.1111
                         'International Tables Vol C Tables 4.2.6.8 and 6.1.1.4'
_computing_data_collection     'APEX2 (Bruker, 2007)'
_computing_cell_refinement     'SAINT (Bruker, 2007)'
_computing_data_reduction     'SAINT (Bruker, 2007)'
_computing_structure_solution     'SHELXS97 (Sheldrick, 2008)'
_computing_structure_refinement     'SHELXL97 (Sheldrick, 2008)'
_computing_molecular_graphics     'X-SEED (Barbour, 2001)'
_computing_publication_material     'publCIF (Westrip, 2008)'
loop_
    _atom_site_type_symbol
    _atom_site_label
    _atom_site_fract_x
    _atom_site_fract_y
    _atom_site_fract_z
    _atom_site_U_iso_or_equiv
    _atom_site_adp_type
    _atom_site_calc_flag
    _atom_site_refinement_flags
    _atom_site_occupancy
    _atom_site_disorder_assembly
    _atom_site_disorder_group
    Pb Pb1 0.5000 0.5000 0.5000 0.00948(8) Uani d S 1 . .
    Br Br1 0.55832(5) 0.61261(3) 0.29156(5) 0.01773(12) Uani d . 1 . .
    Br Br2 0.76243(5) 0.40245(3) 0.46044(4) 0.01405(11) Uani d . 1 . .
    N N1 1.1998(4) 0.5912(3) -0.0112(4) 0.0149(8) Uani d . 1 . .
    N N2 0.8888(4) 0.5868(3) 0.2341(4) 0.0195(9) Uani d . 1 . .
    H H2n 0.8188 0.5819 0.2831 0.023 Uiso calc R 1 . .
    C C1 0.6145(5) 0.6028(3) 0.6196(4) 0.0122(9) Uani d . 1 . .
    C C2 0.5516(5) 0.6319(3) 0.7245(4) 0.0138(9) Uani d . 1 . .
    H H2 0.4624 0.6071 0.7443 0.017 Uiso calc R 1 . .
    C C3 0.6230(5) 0.6988(3) 0.8006(4) 0.0171(10) Uani d . 1 . .
    H H3 0.5821 0.7202 0.8728 0.021 Uiso calc R 1 . .
    C C4 0.7539(5) 0.7339(3) 0.7703(4) 0.0163(10) Uani d . 1 . .
    H H4 0.8019 0.7795 0.8219 0.020 Uiso calc R 1 . .
    C C5 0.8145(5) 0.7028(3) 0.6654(4) 0.0161(10) Uani d . 1 . .
    H H5 0.9041 0.7269 0.6455 0.019 Uiso calc R 1 . .
    C C6 0.7450(5) 0.6367(3) 0.5894(4) 0.0136(9) Uani d . 1 . .
    H H6 0.7864 0.6150 0.5175 0.016 Uiso calc R 1 . .
    C C7 0.8774(5) 0.6473(4) 0.1383(5) 0.0209(11) Uani d . 1 . .
    H H7 0.7961 0.6869 0.1276 0.025 Uiso calc R 1 . .
    C C8 0.9792(5) 0.6529(3) 0.0567(5) 0.0162(10) Uani d . 1 . .
    H H8 0.9691 0.6961 -0.0102 0.019 Uiso calc R 1 . .
    C C9 1.1018(5) 0.5936(3) 0.0715(4) 0.0115(9) Uani d . 1 . .
    C C10 1.1123(5) 0.5358(4) 0.1782(4) 0.0164(10) Uani d . 1 . .
    H H10 1.1945 0.4981 0.1952 0.020 Uiso calc R 1 . .
    C C11 1.0064(5) 0.5337(4) 0.2559(5) 0.0189(10) Uani d . 1 . .
    H H11 1.0150 0.4944 0.3266 0.023 Uiso calc R 1 . .
    C C12 1.1934(6) 0.6536(4) -0.1184(5) 0.0235(12) Uani d . 1 . .
    H H12A 1.0949 0.6696 -0.1405 0.035 Uiso calc R 1 . .
    H H12B 1.2346 0.6201 -0.1865 0.035 Uiso calc R 1 . .
    H H12C 1.2463 0.7129 -0.1001 0.035 Uiso calc R 1 . .
    C C13 1.3293(5) 0.5345(4) 0.0087(5) 0.0195(10) Uani d . 1 . .
    H H13A 1.3939 0.5682 0.0667 0.029 Uiso calc R 1 . .
    H H13B 1.3744 0.5264 -0.0688 0.029 Uiso calc R 1 . .
    H H13C 1.3061 0.4712 0.0416 0.029 Uiso calc R 1 . .
loop_
    _atom_site_aniso_label
    _atom_site_aniso_U_11
    _atom_site_aniso_U_22
    _atom_site_aniso_U_33
    _atom_site_aniso_U_12
    _atom_site_aniso_U_13
    _atom_site_aniso_U_23
    Pb1 0.01089(12) 0.01025(12) 0.00716(12) -0.00156(9) -0.00091(8) -0.00108(9)
    Br1 0.0182(2) 0.0185(2) 0.0164(2) 0.00011(18) 0.00039(19) 0.00211(19)
    Br2 0.0142(2) 0.0158(2) 0.0120(2) 0.00186(17) -0.00032(18) -0.00038(17)
    N1 0.018(2) 0.0146(19) 0.012(2) 0.0033(16) 0.0018(17) 0.0019(16)
    N2 0.018(2) 0.025(2) 0.016(2) -0.0001(18) 0.0063(18) -0.0024(18)
    C1 0.014(2) 0.011(2) 0.011(2) -0.0021(17) -0.0035(18) 0.0002(17)
    C2 0.015(2) 0.013(2) 0.014(2) 0.0022(18) 0.0000(19) 0.0002(18)
    C3 0.022(2) 0.018(2) 0.011(2) 0.003(2) -0.003(2) -0.0025(19)
    C4 0.023(3) 0.009(2) 0.016(3) -0.0022(19) -0.008(2) -0.0004(18)
    C5 0.016(2) 0.016(2) 0.016(2) -0.0037(19) -0.004(2) 0.0035(19)
    C6 0.020(2) 0.015(2) 0.005(2) -0.0030(19) -0.0028(18) 0.0005(18)
    C7 0.016(2) 0.021(3) 0.025(3) 0.006(2) -0.005(2) -0.005(2)
    C8 0.019(2) 0.016(2) 0.013(2) 0.0049(19) -0.002(2) 0.0004(19)
    C9 0.013(2) 0.011(2) 0.011(2) -0.0004(17) -0.0021(18) -0.0026(17)
    C10 0.018(2) 0.019(2) 0.012(2) -0.001(2) -0.003(2) 0.000(2)
    C11 0.019(2) 0.023(2) 0.015(3) -0.001(2) -0.001(2) -0.001(2)
    C12 0.030(3) 0.023(3) 0.018(3) 0.004(2) 0.003(2) 0.008(2)
    C13 0.013(2) 0.027(3) 0.018(3) 0.005(2) 0.000(2) -0.003(2)
loop_
    _geom_bond_atom_site_label_1
    _geom_bond_atom_site_label_2
    _geom_bond_site_symmetry_2
    _geom_bond_distance
    _geom_bond_publ_flag
    Pb1 C1 . 2.190(5) yes
    Pb1 C1 3_666 2.190(5) ?
    Pb1 Br1 . 2.8516(5) yes
    Pb1 Br1 3_666 2.8516(5) ?
    Pb1 Br2 3_666 2.8897(5) ?
    Pb1 Br2 . 2.8897(5) yes
    N1 C9 . 1.335(6) ?
    N1 C13 . 1.467(6) ?
    N1 C12 . 1.461(6) ?
    N2 C7 . 1.347(7) ?
    N2 C11 . 1.349(7) ?
    N2 H2n . 0.8800 ?
    C1 C6 . 1.383(6) ?
    C1 C2 . 1.386(6) ?
    C2 C3 . 1.401(7) ?
    C2 H2 . 0.9500 ?
    C3 C4 . 1.392(7) ?
    C3 H3 . 0.9500 ?
    C4 C5 . 1.384(7) ?
    C4 H4 . 0.9500 ?
    C5 C6 . 1.385(6) ?
    C5 H5 . 0.9500 ?
    C6 H6 . 0.9500 ?
    C7 C8 . 1.356(7) ?
    C7 H7 . 0.9500 ?
    C8 C9 . 1.428(6) ?
    C8 H8 . 0.9500 ?
    C9 C10 . 1.420(7) ?
    C10 C11 . 1.353(7) ?
    C10 H10 . 0.9500 ?
    C11 H11 . 0.9500 ?
    C12 H12A . 0.9800 ?
    C12 H12B . 0.9800 ?
    C12 H12C . 0.9800 ?
    C13 H13A . 0.9800 ?
    C13 H13B . 0.9800 ?
    C13 H13C . 0.9800 ?
loop_
    _geom_angle_atom_site_label_1
    _geom_angle_atom_site_label_2
    _geom_angle_atom_site_label_3
    _geom_angle_site_symmetry_1
    _geom_angle_site_symmetry_3
    _geom_angle
    _geom_angle_publ_flag
    C1 Pb1 C1 . 3_666 180.00(17) ?
    C1 Pb1 Br1 . . 90.79(12) ?
    C1 Pb1 Br1 3_666 . 89.21(12) ?
    C1 Pb1 Br1 . 3_666 89.21(12) ?
    C1 Pb1 Br1 3_666 3_666 90.79(12) ?
    Br1 Pb1 Br1 . 3_666 180.000(16) ?
    C1 Pb1 Br2 . 3_666 90.55(12) ?
    C1 Pb1 Br2 3_666 3_666 89.45(12) ?
    Br1 Pb1 Br2 . 3_666 93.978(14) ?
    Br1 Pb1 Br2 3_666 3_666 86.022(14) ?
    C1 Pb1 Br2 . . 89.45(12) ?
    C1 Pb1 Br2 3_666 . 90.55(12) ?
    Br1 Pb1 Br2 . . 86.022(14) ?
    Br1 Pb1 Br2 3_666 . 93.978(14) ?
    Br2 Pb1 Br2 3_666 . 180.0 ?
    C9 N1 C13 . . 121.4(4) ?
    C9 N1 C12 . . 122.2(4) ?
    C13 N1 C12 . . 115.9(4) ?
    C7 N2 C11 . . 120.7(4) ?
    C7 N2 H2n . . 119.6 ?
    C11 N2 H2n . . 119.6 ?
    C6 C1 C2 . . 122.1(4) ?
    C6 C1 Pb1 . . 120.1(3) ?
    C2 C1 Pb1 . . 117.8(3) ?
    C1 C2 C3 . . 118.2(4) ?
    C1 C2 H2 . . 120.9 ?
    C3 C2 H2 . . 120.9 ?
    C4 C3 C2 . . 120.0(4) ?
    C4 C3 H3 . . 120.0 ?
    C2 C3 H3 . . 120.0 ?
    C5 C4 C3 . . 120.4(4) ?
    C5 C4 H4 . . 119.8 ?
    C3 C4 H4 . . 119.8 ?
    C6 C5 C4 . . 120.2(4) ?
    C6 C5 H5 . . 119.9 ?
    C4 C5 H5 . . 119.9 ?
    C1 C6 C5 . . 119.1(4) ?
    C1 C6 H6 . . 120.4 ?
    C5 C6 H6 . . 120.4 ?
    C8 C7 N2 . . 121.5(5) ?
    C8 C7 H7 . . 119.3 ?
    N2 C7 H7 . . 119.3 ?
    C7 C8 C9 . . 119.8(5) ?
    C7 C8 H8 . . 120.1 ?
    C9 C8 H8 . . 120.1 ?
    N1 C9 C10 . . 121.8(4) ?
    N1 C9 C8 . . 122.0(4) ?
    C10 C9 C8 . . 116.2(4) ?
    C11 C10 C9 . . 120.7(5) ?
    C11 C10 H10 . . 119.7 ?
    C9 C10 H10 . . 119.7 ?
    C10 C11 N2 . . 120.8(5) ?
    C10 C11 H11 . . 119.6 ?
    N2 C11 H11 . . 119.6 ?
    N1 C12 H12A . . 109.5 ?
    N1 C12 H12B . . 109.5 ?
    H12A C12 H12B . . 109.5 ?
    N1 C12 H12C . . 109.5 ?
    H12A C12 H12C . . 109.5 ?
    H12B C12 H12C . . 109.5 ?
    N1 C13 H13A . . 109.5 ?
    N1 C13 H13B . . 109.5 ?
    H13A C13 H13B . . 109.5 ?
    N1 C13 H13C . . 109.5 ?
    H13A C13 H13C . . 109.5 ?
    H13B C13 H13C . . 109.5 ?
loop_
    _geom_torsion_atom_site_label_1
    _geom_torsion_atom_site_label_2
    _geom_torsion_atom_site_label_3
    _geom_torsion_atom_site_label_4
    _geom_torsion_site_symmetry_1
    _geom_torsion_site_symmetry_2
    _geom_torsion_site_symmetry_3
    _geom_torsion_site_symmetry_4
    _geom_torsion
    _geom_torsion_publ_flag
    Br1 Pb1 C1 C6 . . . . -46.0(4) ?
    Br1 Pb1 C1 C6 3_666 . . . 134.0(4) ?
    Br2 Pb1 C1 C6 3_666 . . . -140.0(4) ?
    Br2 Pb1 C1 C6 . . . . 40.0(4) ?
    Br1 Pb1 C1 C2 . . . . 133.8(3) ?
    Br1 Pb1 C1 C2 3_666 . . . -46.2(3) ?
    Br2 Pb1 C1 C2 3_666 . . . 39.9(3) ?
    Br2 Pb1 C1 C2 . . . . -140.1(3) ?
    C6 C1 C2 C3 . . . . 0.9(7) ?
    Pb1 C1 C2 C3 . . . . -179.0(3) ?
    C1 C2 C3 C4 . . . . -0.3(7) ?
    C2 C3 C4 C5 . . . . -0.2(7) ?
    C3 C4 C5 C6 . . . . 0.3(7) ?
    C2 C1 C6 C5 . . . . -0.8(7) ?
    Pb1 C1 C6 C5 . . . . 179.0(3) ?
    C4 C5 C6 C1 . . . . 0.2(7) ?
    C11 N2 C7 C8 . . . . 3.9(8) ?
    N2 C7 C8 C9 . . . . 0.1(8) ?
    C13 N1 C9 C10 . . . . -5.1(7) ?
    C12 N1 C9 C10 . . . . -177.1(5) ?
    C13 N1 C9 C8 . . . . 176.2(4) ?
    C12 N1 C9 C8 . . . . 4.2(7) ?
    C7 C8 C9 N1 . . . . 174.8(5) ?
    C7 C8 C9 C10 . . . . -3.9(7) ?
    N1 C9 C10 C11 . . . . -174.7(5) ?
    C8 C9 C10 C11 . . . . 4.0(7) ?
    C9 C10 C11 N2 . . . . -0.3(8) ?
    C7 N2 C11 C10 . . . . -3.8(8) ?
loop_
    _geom_hbond_atom_site_label_D
    _geom_hbond_atom_site_label_H
    _geom_hbond_atom_site_label_A
    _geom_hbond_site_symmetry_A
    _geom_hbond_distance_DH
    _geom_hbond_distance_HA
    _geom_hbond_distance_DA
    _geom_hbond_angle_DHA
    _geom_hbond_publ_flag
    N2 H2<i>n</i> Br1 . 0.88 2.52 3.254(4) 142 yes
