# Supplementary material for: Bis[4-(dimethyl­amino)pyridinium] tetra­bromidodiphenyl­plumbate(IV)
Source: Acta Crystallogr Sect E Struct Rep Online. 2008 Sep 6;64(Pt 10):m1222. doi: 10.1107/S1600536808027530 (PMC2959337; doi:10.1107/S1600536808027530)
Supplement: Supplementary file 2 [file e-64-m1222-Isup2.hkl]

# 
# h,k,l, Fc-squared, Fo-squared, sigma(Fo-squared) and status flag 
# 
data_I
_shelx_title '  P21/n' 
_shelx_refln_list_code          4 
_shelx_F_calc_maximum      311.68 
_exptl_crystal_F_000       876.00 
_reflns_d_resolution_high  0.7697 
 
loop_ 
 _symmetry_equiv_pos_as_xyz 
 'x, y, z' 
 '-x+1/2, y+1/2, -z+1/2' 
 '-x, -y, -z' 
 'x-1/2, -y-1/2, z-1/2' 
 
_cell_length_a     9.4994 
_cell_length_b    13.8815 
_cell_length_c    10.9906 
_cell_angle_alpha  90.000 
_cell_angle_beta   92.998 
_cell_angle_gamma  90.000 
 
_shelx_F_squared_multiplier     1.000 
 
loop_ 
 _refln_index_h 
 _refln_index_k 
 _refln_index_l 
 _refln_F_squared_calc 
 _refln_F_squared_meas 
 _refln_F_squared_sigma 
 _refln_observed_status 
   2   0   0     6789.89     6424.91    203.35 o 
   4   0   0    46622.54    45654.03    941.98 o 
   6   0   0      437.69      364.62     47.43 o 
   8   0   0    10376.01    10460.82    386.27 o 
  10   0   0      184.65       24.73     91.98 o 
  12   0   0     4049.12     3967.29    230.37 o 
   1   1   0    31382.76    30261.17    435.24 o 
   2   1   0     6637.28     6755.28    121.44 o 
   3   1   0    42713.21    42439.53    759.44 o 
   4   1   0     3038.72     2743.28     85.95 o 
   5   1   0     3761.26     4034.09     84.74 o 
   6   1   0     3732.71     3492.05     83.32 o 
   7   1   0     6613.83     6856.03    139.45 o 
   8   1   0      576.58      531.54     56.64 o 
   9   1   0      417.76      437.47     57.72 o 
  10   1   0       38.64        8.01     55.13 o 
  11   1   0     3875.33     3571.52    142.53 o 
  12   1   0     1748.45     1549.96    110.76 o 
   0   2   0    53107.67    55336.75   1616.41 o 
   1   2   0     2141.55     2638.00     53.70 o 
   2   2   0    22868.93    24614.37    352.16 o 
   3   2   0    54728.41    54353.29    768.25 o 
   4   2   0    18765.40    19078.09    286.48 o 
   5   2   0      267.74      232.38     32.07 o 
   6   2   0     7327.77     7433.24    216.80 o 
   7   2   0     6299.13     5876.70    129.45 o 
   8   2   0     9376.94     9443.58    470.98 o 
   9   2   0      708.89      693.70     74.82 o 
  10   2   0     4123.89     4008.03    137.91 o 
  11   2   0        3.91       12.27     62.93 o 
  12   2   0     4143.90     4082.79    164.41 o 
   1   3   0     7940.90     9075.04    157.00 o 
   2   3   0    11126.86    11437.86    243.31 o 
   3   3   0     3894.18     4444.72    111.03 o 
   4   3   0     1813.64     1582.78     41.31 o 
   5   3   0    24845.16    26021.58    387.34 o 
   6   3   0    11243.29    11239.47    201.74 o 
   7   3   0    12488.63    12421.18    230.91 o 
   8   3   0     1525.66     1541.87     72.17 o 
   9   3   0    11328.55    11477.51    228.93 o 
  10   3   0      187.91      222.46     61.51 o 
  11   3   0     5780.68     5768.61    179.08 o 
  12   3   0     2595.49     2913.46    257.39 o 
   0   4   0    14838.89    14763.36    303.08 o 
   1   4   0    14145.82    15621.64    261.66 o 
   2   4   0    17608.40    20402.68    418.59 o 
   3   4   0     6285.53     6222.86    154.48 o 
   4   4   0     2602.71     2965.94     75.52 o 
   5   4   0      628.07      773.90     42.41 o 
   6   4   0    44237.19    44337.43    744.49 o 
   7   4   0     1851.28     1835.80     78.74 o 
   8   4   0     9538.09     9360.76    189.36 o 
   9   4   0     1089.77     1097.72     71.77 o 
  10   4   0    16508.98    16923.36    373.54 o 
  11   4   0        3.30       -4.15     87.42 o 
  12   4   0     3659.87     3753.94    206.29 o 
   1   5   0     2331.77     3168.06     61.47 o 
   2   5   0      925.99      808.92     54.81 o 
   3   5   0      938.62     1107.39    108.88 o 
   4   5   0      505.17      335.85     42.01 o 
   5   5   0    20319.89    20810.12    367.16 o 
   6   5   0     1138.12     1103.45     55.82 o 
   7   5   0    10417.81    10462.79    220.10 o 
   8   5   0       87.15      169.84     43.66 o 
   9   5   0    25707.83    25794.57    431.54 o 
  10   5   0      590.26      665.24     99.59 o 
  11   5   0     2728.04     2880.01    168.94 o 
   0   6   0      231.58      231.82     38.40 o 
   1   6   0      131.09      218.57     19.08 o 
   2   6   0    34910.55    37288.46    607.81 o 
   3   6   0    19595.23    20298.02    431.64 o 
   4   6   0     2810.79     3094.22    108.60 o 
   5   6   0     1246.28     1075.10     77.23 o 
   6   6   0    35311.28    36056.05    772.92 o 
   7   6   0     3128.28     3176.02    137.75 o 
   8   6   0     3536.03     3776.81    136.64 o 
   9   6   0      154.07      232.89     70.02 o 
  10   6   0    10554.12    10942.21    312.42 o 
  11   6   0       74.25       82.12     90.16 o 
   1   7   0    19749.22    20007.48    294.71 o 
   2   7   0     6850.57     6610.13    116.78 o 
   3   7   0    10801.56    11308.78    265.28 o 
   4   7   0     2096.87     1993.14     89.44 o 
   5   7   0    11624.71    11997.17    294.26 o 
   6   7   0     8233.96     8515.20    237.50 o 
   7   7   0     1694.30     1810.92    106.91 o 
   8   7   0      190.68      242.61     70.65 o 
   9   7   0     4654.04     4936.34    173.58 o 
  10   7   0       11.83      -54.17     69.57 o 
  11   7   0     1867.19     1834.47    154.91 o 
   0   8   0    43766.65    43081.63    859.28 o 
   1   8   0     2113.42     2312.66     56.39 o 
   2   8   0    19466.17    19885.96    297.90 o 
   3   8   0    15861.76    15792.01    354.93 o 
   4   8   0    19345.86    20512.53    452.05 o 
   5   8   0     1757.13     2019.62    102.06 o 
   6   8   0     1093.46     1064.74     82.65 o 
   7   8   0     4047.54     4237.22    248.40 o 
   8   8   0     2349.40     2270.65    131.41 o 
   9   8   0     1484.26     1595.72    140.15 o 
  10   8   0      313.41      282.65     83.76 o 
  11   8   0      132.47      124.16    103.84 o 
   1   9   0    35590.97    34827.41    500.91 o 
   2   9   0      131.71      192.64     21.25 o 
   3   9   0    22826.22    23042.18    497.74 o 
   4   9   0      640.56      759.77     66.71 o 
   5   9   0     2600.52     2738.93    120.85 o 
   6   9   0       64.99       79.07     55.93 o 
   7   9   0     3753.18     3781.01    193.89 o 
   8   9   0      389.80      536.20     86.44 o 
   9   9   0      139.85      154.05     75.66 o 
  10   9   0      865.41      752.78    101.90 o 
   0  10   0    50876.47    50456.01   1598.66 o 
   1  10   0     1620.50     1651.29     70.87 o 
   2  10   0     3325.21     3312.89     99.10 o 
   3  10   0      348.15      327.48     44.78 o 
   4  10   0    17511.51    17690.19    408.30 o 
   5  10   0     4088.90     4128.78    152.04 o 
   6  10   0       53.88       81.57    129.54 o 
   7  10   0       73.31       26.34     64.51 o 
   8  10   0     5127.78     5006.54    198.66 o 
   9  10   0        2.97      -16.44     71.76 o 
  10  10   0      541.15      392.21     93.87 o 
   1  11   0     7755.51     7975.20    173.87 o 
   2  11   0     3356.96     3259.25    148.20 o 
   3  11   0    12480.15    12601.85    254.89 o 
   4  11   0     4958.08     5137.45    297.20 o 
   5  11   0     3001.32     3103.88    136.09 o 
   6  11   0      876.94      937.93     91.35 o 
   7  11   0    10919.46    10965.42    315.00 o 
   8  11   0       42.33      201.13     84.57 o 
   9  11   0     1787.76     1825.19    166.16 o 
   0  12   0     5457.75     5415.77    248.21 o 
   1  12   0     2446.35     2539.80    122.26 o 
   2  12   0      780.87      855.83     60.57 o 
   3  12   0     8567.53     8572.51    196.81 o 
   4  12   0     9724.32     9650.66    264.46 o 
   5  12   0      495.77      571.21     78.60 o 
   6  12   0     3720.87     3639.56    163.76 o 
   7  12   0     2851.76     2661.55    272.42 o 
   8  12   0     9817.38    10240.38    349.23 o 
   9  12   0     1684.06     1837.07    143.60 o 
   1  13   0      351.72      405.91     71.66 o 
   2  13   0      623.14      719.40     84.35 o 
   3  13   0     4317.65     4335.30    132.18 o 
   4  13   0      210.77      360.72     70.25 o 
   5  13   0     7228.33     7199.53    329.14 o 
   6  13   0      524.33      541.74     91.95 o 
   7  13   0     8434.25     8602.83    277.12 o 
   8  13   0      937.50      893.33    114.62 o 
   0  14   0       51.20        7.96     88.42 o 
   1  14   0     3473.28     3343.12    153.87 o 
   2  14   0     5054.12     4869.05    186.86 o 
   3  14   0      235.61      233.79    110.34 o 
   4  14   0     1826.12     1610.75    170.28 o 
   5  14   0     2363.27     2601.81    195.20 o 
   6  14   0    11326.08    11769.49    335.01 o 
   7  14   0        7.23       31.63    107.53 o 
   1  15   0     5087.05     5119.22    195.90 o 
   2  15   0      911.27     1007.10    105.98 o 
   3  15   0     3254.03     2833.07    213.46 o 
   4  15   0     2718.09     3336.14    237.53 o 
   5  15   0     5965.63     6099.62    317.99 o 
   6  15   0      243.32      360.42    142.56 o 
   0  16   0      212.93      401.91    131.88 o 
   1  16   0       87.93       81.49     83.34 o 
   2  16   0    12457.82    12182.03    471.83 o 
   3  16   0     1624.01     2046.01    202.13 o 
   4  16   0     1234.06     1283.86    179.84 o 
   5  16   0      497.37     1021.04    164.29 o 
   1  17   0    11458.96    11389.57    369.97 o 
   2  17   0      518.30      663.60    113.47 o 
   3  17   0     3871.97     3935.31    271.72 o 
   4  17   0       35.48      143.59    137.97 o 
   0  18   0     4741.62     5509.53    330.64 o 
 -11   0   1    14868.56    14200.82    401.31 o 
  -9   0   1     2883.25     2726.20    180.02 o 
  -7   0   1     6823.50     6837.66    198.59 o 
  -5   0   1      282.55      159.23     45.90 o 
  -3   0   1    11516.93    13258.86    406.41 o 
  -1   0   1    44402.47    42419.02    865.21 o 
   1   0   1    66642.38    64630.37   2000.58 o 
   3   0   1    54472.32    50488.06   1205.42 o 
   5   0   1    25415.39    22690.86    497.50 o 
   7   0   1    19857.15    18877.37    442.54 o 
   9   0   1     2201.58     1854.46    152.20 o 
  11   0   1     2993.81     2467.69    145.34 o 
 -12   1   1     8079.07     8062.52    234.21 o 
 -11   1   1        7.21       62.92     67.68 o 
 -10   1   1     2717.67     2818.09    119.59 o 
  -9   1   1     6218.96     6039.25    164.89 o 
  -8   1   1    11050.22    10670.79    235.59 o 
  -7   1   1      209.18      138.92     33.19 o 
  -6   1   1      421.03      405.80     37.43 o 
  -5   1   1       95.36       46.43     23.15 o 
  -4   1   1    21231.36    23658.61    407.05 o 
  -3   1   1     5732.56     5339.18    130.41 o 
  -2   1   1     2681.28     3257.90     65.71 o 
  -1   1   1       36.95       30.51      7.11 o 
   0   1   1    41647.46    41914.04    810.74 o 
   1   1   1      973.63      777.87     21.65 o 
   2   1   1    10076.41     9404.14    130.17 o 
   3   1   1     1370.39     1601.71     49.18 o 
   4   1   1    88750.41    85877.21   1235.16 o 
   5   1   1     3322.08     3880.22     85.27 o 
   6   1   1     4839.71     4735.08    104.10 o 
   7   1   1     8809.05     8120.28    165.65 o 
   8   1   1    20221.48    18992.64    370.83 o 
   9   1   1        2.02      -32.86     44.97 o 
  10   1   1       88.98      149.07     58.46 o 
  11   1   1      493.41      476.66     75.53 o 
  12   1   1     3523.33     3223.67    143.89 o 
 -12   2   1     2970.38     3055.68    194.95 o 
 -11   2   1     7464.22     7394.02    208.80 o 
 -10   2   1      244.56      226.91     99.60 o 
  -9   2   1     4511.61     4629.69    142.31 o 
  -8   2   1     5350.92     5097.68    142.21 o 
  -7   2   1    10823.44    10394.69    219.83 o 
  -6   2   1      187.96      262.19     26.63 o 
  -5   2   1     4130.76     4164.73     83.07 o 
  -4   2   1      169.80      206.53     24.92 o 
  -3   2   1    22361.83    23861.38    401.37 o 
  -2   2   1    29154.28    27850.06    457.11 o 
  -1   2   1    10487.72    10951.54    302.47 o 
   0   2   1     5082.87     4298.05     75.22 o 
   1   2   1    37490.90    40004.34    554.62 o 
   2   2   1    12055.94    11924.47    181.32 o 
   3   2   1    16375.47    16811.27    226.84 o 
   4   2   1     3019.25     3205.79     62.61 o 
   5   2   1    12165.43    12503.47    185.01 o 
   6   2   1     3645.51     3262.74     74.01 o 
   7   2   1     9439.49     9240.07    158.35 o 
   8   2   1     1292.37     1185.39     64.72 o 
   9   2   1     5629.93     5781.57    160.59 o 
  10   2   1     2855.80     2892.79    120.45 o 
  11   2   1     3673.67     3647.96    155.44 o 
  12   2   1      684.85      590.30     88.72 o 
 -12   3   1      803.73      626.00    121.30 o 
 -11   3   1       47.34       65.24     68.38 o 
 -10   3   1     4080.50     4056.02    144.35 o 
  -9   3   1     8981.04     9019.83    216.43 o 
  -8   3   1     8674.46     8292.83    173.49 o 
  -7   3   1        2.49       28.78     36.26 o 
  -6   3   1    28094.20    27915.19    489.35 o 
  -5   3   1     3416.17     3258.00     88.77 o 
  -4   3   1    18822.91    18361.40    369.88 o 
  -3   3   1    26931.44    26290.08    439.37 o 
  -2   3   1    28371.54    28454.68    582.50 o 
  -1   3   1      126.59      396.64     32.93 o 
   0   3   1    10772.47    11983.59    175.16 o 
   1   3   1     5135.93     4674.61     88.58 o 
   2   3   1    39771.14    45666.52    742.66 o 
   3   3   1     5958.83     6559.48    128.42 o 
   4   3   1     4364.22     5430.31     98.85 o 
   5   3   1     3964.99     4430.00     83.72 o 
   6   3   1     9191.63     9617.15    154.32 o 
   7   3   1    12758.31    12142.83    218.30 o 
   8   3   1     5456.57     5354.44    132.42 o 
   9   3   1        7.68       43.19     45.31 o 
  10   3   1    13916.43    13242.39    289.23 o 
  11   3   1     2930.31     2905.61    131.15 o 
  12   3   1     3730.42     3950.18    198.63 o 
 -12   4   1      895.73      984.72    216.55 o 
 -11   4   1      251.27      165.48     91.51 o 
 -10   4   1      166.91      130.00     87.87 o 
  -9   4   1    12245.47    12320.98    246.43 o 
  -8   4   1     1213.35     1178.45     96.00 o 
  -7   4   1     9363.35     9297.66    203.44 o 
  -6   4   1      249.27      365.75     45.78 o 
  -5   4   1    43822.95    43162.41    721.10 o 
  -4   4   1     2152.40     2375.44     66.90 o 
  -3   4   1    33311.38    33329.32    550.99 o 
  -2   4   1     3140.58     3121.82     92.88 o 
  -1   4   1    26951.41    27989.21    455.97 o 
   0   4   1     9123.49     9759.58    205.66 o 
   1   4   1     1335.80     1356.57     38.84 o 
   2   4   1      290.88      286.24     26.18 o 
   3   4   1     4203.19     5527.51    113.33 o 
   4   4   1        0.18        5.43     21.22 o 
   5   4   1     2782.72     3403.78     75.58 o 
   6   4   1      644.69      701.31     36.06 o 
   7   4   1     4022.57     4477.34    111.04 o 
   8   4   1        0.09      -35.58     37.63 o 
   9   4   1    10997.82    11286.29    226.59 o 
  10   4   1       70.89       34.06     59.81 o 
  11   4   1     4229.30     4514.82    163.97 o 
 -11   5   1       54.44      133.36    127.57 o 
 -10   5   1     7802.01     8460.00    379.67 o 
  -9   5   1      100.96      181.97     67.76 o 
  -8   5   1     3418.75     3507.05    117.23 o 
  -7   5   1      334.94      380.02     65.11 o 
  -6   5   1    46044.71    46116.04    776.68 o 
  -5   5   1      435.29      527.85     38.29 o 
  -4   5   1    13410.74    13219.35    241.90 o 
  -3   5   1      147.39      240.91     35.66 o 
  -2   5   1    54492.00    54773.75   1083.39 o 
  -1   5   1     2300.45     2146.39     59.76 o 
   0   5   1       70.61      105.04     14.26 o 
   1   5   1     1114.41     1132.40     38.90 o 
   2   5   1    28860.05    32063.79    521.95 o 
   3   5   1     1134.34     1325.76     60.27 o 
   4   5   1     2973.45     2561.33     92.96 o 
   5   5   1     1198.14     1170.92     69.29 o 
   6   5   1    17656.55    18359.66    350.35 o 
   7   5   1       89.26      118.22     46.34 o 
   8   5   1      338.31      326.22     72.67 o 
   9   5   1      137.42      164.48     51.89 o 
  10   5   1    21014.08    20972.04    834.69 o 
  11   5   1      149.43       51.00    149.11 o 
 -11   6   1      233.16      296.39    104.28 o 
 -10   6   1       26.78      121.60     87.42 o 
  -9   6   1    11366.33    11916.56    343.76 o 
  -8   6   1     4179.17     4332.84    175.88 o 
  -7   6   1     5715.69     5966.56    150.66 o 
  -6   6   1       19.70       23.69     31.26 o 
  -5   6   1    31767.99    32248.56    550.29 o 
  -4   6   1       15.42       34.89     40.51 o 
  -3   6   1    18517.62    19123.46    414.02 o 
  -2   6   1     6551.45     6085.28    129.78 o 
  -1   6   1    21904.92    22654.22    382.01 o 
   0   6   1     3839.71     3255.60    109.02 o 
   1   6   1     8145.22     9042.12    147.28 o 
   2   6   1      490.64      350.22     28.03 o 
   3   6   1     7397.95     8332.86    231.40 o 
   4   6   1     1431.06     1475.74     72.69 o 
   5   6   1     8451.56     9488.21    237.76 o 
   6   6   1     2238.89     2141.72    102.25 o 
   7   6   1     3984.80     4206.33    150.20 o 
   8   6   1     1469.20     1371.96     87.01 o 
   9   6   1     9940.42    10405.00    280.49 o 
  10   6   1     2389.20     2589.89    141.52 o 
  11   6   1     2392.90     2337.00    157.77 o 
 -11   7   1        3.62       -6.46     98.18 o 
 -10   7   1     4566.10     4776.06    186.07 o 
  -9   7   1     3704.10     3860.79    182.99 o 
  -8   7   1     4037.11     4252.92    180.29 o 
  -7   7   1        8.97       14.69     59.37 o 
  -6   7   1     9567.86    10032.35    272.34 o 
  -5   7   1     1490.37     1350.33     84.91 o 
  -4   7   1     3788.19     4095.89    136.90 o 
  -3   7   1    19399.13    19347.19    423.80 o 
  -2   7   1    17376.34    17820.06    315.25 o 
  -1   7   1      315.09      241.63     27.70 o 
   0   7   1     8121.83     8482.69    200.72 o 
   1   7   1    20996.50    20001.96    512.92 o 
   2   7   1    23388.59    23716.65    490.45 o 
   3   7   1     3295.69     3327.50    106.48 o 
   4   7   1     9270.44     9499.00    234.23 o 
   5   7   1      823.93      912.21     67.32 o 
   6   7   1     9257.51     9722.64    255.39 o 
   7   7   1     8166.35     8506.13    207.77 o 
   8   7   1     3003.73     3227.30    128.89 o 
   9   7   1       28.99        9.58     62.52 o 
  10   7   1     5134.93     5387.60    264.74 o 
  11   7   1     2917.19     3360.28    181.85 o 
 -11   8   1     4777.17     4752.17    236.83 o 
 -10   8   1      188.77       91.20     82.03 o 
  -9   8   1     3851.86     4229.82    195.96 o 
  -8   8   1     6389.70     6701.35    233.52 o 
  -7   8   1     2728.07     3018.60    145.50 o 
  -6   8   1      251.13      302.23     65.60 o 
  -5   8   1     2354.52     2686.62    118.36 o 
  -4   8   1      341.48      397.07     54.73 o 
  -3   8   1     2800.69     3148.37    115.24 o 
  -2   8   1     2572.11     2341.70     77.60 o 
  -1   8   1    12490.96    13347.66    208.17 o 
   0   8   1       17.10       41.70     43.38 o 
   1   8   1    24429.67    24470.33    361.45 o 
   2   8   1     2097.21     2100.92     72.99 o 
   3   8   1    26419.19    25717.62    465.36 o 
   4   8   1      179.85      244.72     47.12 o 
   5   8   1    14284.29    14382.60    339.76 o 
   6   8   1     1659.30     1651.55     94.44 o 
   7   8   1    10152.01     9847.87    270.68 o 
   8   8   1      568.17      665.24     75.29 o 
   9   8   1     2262.11     2159.25    120.34 o 
  10   8   1     1810.18     1890.32    126.01 o 
 -10   9   1     3169.34     3221.05    162.81 o 
  -9   9   1      435.73      559.60    103.38 o 
  -8   9   1     5930.84     6572.83    234.25 o 
  -7   9   1     1042.86     1096.61    101.86 o 
  -6   9   1       83.32      135.14    126.31 o 
  -5   9   1      458.61      430.83     77.79 o 
  -4   9   1     6425.43     6818.04    199.37 o 
  -3   9   1     3997.69     4402.76    222.27 o 
  -2   9   1      516.86      670.93     48.37 o 
  -1   9   1     2349.50     2317.27     89.58 o 
   0   9   1    38740.61    39757.89    568.12 o 
   1   9   1     3101.49     3168.68     74.18 o 
   2   9   1    12250.94    11513.55    197.94 o 
   3   9   1     2267.72     2273.92     80.41 o 
   4   9   1    39949.23    41287.03    848.49 o 
   5   9   1     3696.03     3976.36    142.98 o 
   6   9   1     7967.09     8490.06    240.49 o 
   7   9   1     1197.52     1157.03    166.02 o 
   8   9   1    10953.75    11133.48    278.64 o 
   9   9   1      694.42      693.51     88.69 o 
  10   9   1       86.96       94.82     81.31 o 
 -10  10   1      707.52      977.78    170.02 o 
  -9  10   1      546.52      544.13    139.75 o 
  -8  10   1      461.37      539.88    203.53 o 
  -7  10   1     6991.45     7215.15    242.10 o 
  -6  10   1       40.18       61.98     61.63 o 
  -5  10   1      309.37      344.16     65.16 o 
  -4  10   1      115.17      114.86     57.51 o 
  -3  10   1     8001.62     8773.65    253.41 o 
  -2  10   1     2938.20     2710.51     91.57 o 
  -1  10   1     5744.77     6218.63    144.63 o 
   0  10   1     1383.64     1277.48     46.20 o 
   1  10   1    16640.21    16573.54    259.71 o 
   2  10   1      752.43      825.93     77.07 o 
   3  10   1    14896.90    14780.99    282.13 o 
   4  10   1       19.33       47.53     45.92 o 
   5  10   1    14133.17    14355.33    349.10 o 
   6  10   1      179.19      286.91     67.06 o 
   7  10   1     8227.92     8672.32    259.07 o 
   8  10   1      974.41     1004.51     90.31 o 
   9  10   1     1538.92     1547.54    111.10 o 
  10  10   1        5.30      -54.06     76.94 o 
  -9  11   1     2776.91     3329.13    187.18 o 
  -8  11   1     6910.99     6986.93    250.53 o 
  -7  11   1      359.50      463.81    122.89 o 
  -6  11   1     1150.84     1287.58    162.41 o 
  -5  11   1      380.02      447.69     71.95 o 
  -4  11   1    13546.51    13126.95    392.03 o 
  -3  11   1     4967.48     5058.14    167.01 o 
  -2  11   1     2094.70     2005.89    141.59 o 
  -1  11   1     1231.03     1199.26     63.59 o 
   0  11   1    21708.06    22168.76    394.00 o 
   1  11   1     4205.04     4150.67    120.07 o 
   2  11   1     1423.49     1473.53     69.08 o 
   3  11   1      490.58      584.44     53.93 o 
   4  11   1    18296.01    18358.05    422.15 o 
   5  11   1       59.39       16.56     53.36 o 
   6  11   1     2727.05     2594.04    129.90 o 
   7  11   1     4027.75     4681.96    183.14 o 
   8  11   1    11921.94    12273.11    304.06 o 
   9  11   1      454.74      598.53     92.71 o 
  -9  12   1     1996.51     2138.56    296.12 o 
  -8  12   1     3042.84     3187.04    176.76 o 
  -7  12   1     9716.93     9841.55    298.70 o 
  -6  12   1       14.58        6.41     71.85 o 
  -5  12   1     9589.33     9257.66    269.81 o 
  -4  12   1        3.01       55.25     67.16 o 
  -3  12   1     9256.36     9330.02    255.77 o 
  -2  12   1     2645.67     2699.12     98.66 o 
  -1  12   1     5534.98     5526.07    217.27 o 
   0  12   1     1616.70     1684.80    100.01 o 
   1  12   1     9349.05     9346.82    252.71 o 
   2  12   1     1027.34     1158.85    174.77 o 
   3  12   1     2454.92     2643.44    109.47 o 
   4  12   1      280.85      253.16     60.76 o 
   5  12   1     2618.02     2601.53    128.51 o 
   6  12   1     1527.09     1414.05    107.02 o 
   7  12   1     4435.81     4448.26    180.48 o 
   8  12   1      287.83      431.09     81.36 o 
   9  12   1     3231.03     3243.69    302.07 o 
  -8  13   1     4607.98     5327.95    230.31 o 
  -7  13   1      257.25      220.35     88.35 o 
  -6  13   1    11822.79    12683.53    355.04 o 
  -5  13   1     2122.65     2172.35    128.70 o 
  -4  13   1    11140.72    11159.85    304.70 o 
  -3  13   1     4938.08     5252.89    180.89 o 
  -2  13   1    13208.57    13292.03    339.44 o 
  -1  13   1     1415.45     1449.47    114.55 o 
   0  13   1     2495.75     2517.37    128.16 o 
   1  13   1     3217.88     3127.37    249.29 o 
   2  13   1     1047.86     1114.64     92.58 o 
   3  13   1     2860.59     2694.22    236.22 o 
   4  13   1      454.90      597.19     74.22 o 
   5  13   1     2925.36     3044.39    262.31 o 
   6  13   1     1985.64     1789.03    118.74 o 
   7  13   1     1950.81     1851.11    128.30 o 
   8  13   1     3043.33     3106.54    173.63 o 
  -7  14   1     5546.24     5771.35    239.55 o 
  -6  14   1      499.23      639.60    134.13 o 
  -5  14   1    18045.23    18716.16    468.02 o 
  -4  14   1     1247.07     1421.90    109.83 o 
  -3  14   1     6376.21     6206.21    299.73 o 
  -2  14   1        4.31       55.01     69.71 o 
  -1  14   1     7574.29     7526.65    234.71 o 
   0  14   1      321.90      197.18     74.18 o 
   1  14   1     2386.46     2094.66    122.23 o 
   2  14   1       29.91      -42.01     60.58 o 
   3  14   1     1790.48     1769.92    169.30 o 
   4  14   1       30.75       74.65    102.66 o 
   5  14   1     1601.48     1470.81    109.22 o 
   6  14   1      202.64      224.29     82.91 o 
   7  14   1     1456.32     1454.42    121.33 o 
  -6  15   1     9501.99     9690.06    309.30 o 
  -5  15   1        4.20      -71.75    110.62 o 
  -4  15   1     3286.86     3340.35    243.90 o 
  -3  15   1      679.17      760.27    139.93 o 
  -2  15   1    13189.00    13323.17    357.42 o 
  -1  15   1     2430.07     2652.70    142.59 o 
   0  15   1     1398.36     1440.55    156.47 o 
   1  15   1      955.26      958.33    104.01 o 
   2  15   1     7482.07     7667.30    249.37 o 
   3  15   1      105.27      106.15     78.61 o 
   4  15   1       57.66       23.79    102.94 o 
   5  15   1     1260.36     1105.99    161.10 o 
   6  15   1     7812.94     7277.82    351.80 o 
  -5  16   1     5264.15     4819.50    297.01 o 
  -4  16   1        8.17     -123.36    117.64 o 
  -3  16   1     1636.24     1633.79    195.67 o 
  -2  16   1     1950.23     2515.28    150.04 o 
  -1  16   1     4756.46     4723.28    202.53 o 
   0  16   1     1211.02     1254.19    119.64 o 
   1  16   1     2713.30     2639.26    152.50 o 
   2  16   1      378.07      421.28    106.50 o 
   3  16   1     6267.61     6365.17    233.41 o 
   4  16   1        7.17      -78.96    113.24 o 
   5  16   1     5118.12     5552.62    318.46 o 
  -4  17   1      129.14      151.55    143.03 o 
  -3  17   1     2159.73     2124.31    213.37 o 
  -2  17   1     3941.51     3794.13    193.35 o 
  -1  17   1       78.29       90.92     89.01 o 
   0  17   1     3992.06     4142.40    199.52 o 
   1  17   1     1668.04     1833.05    139.54 o 
   2  17   1    12188.96    12504.53    362.60 o 
   3  17   1     1148.80      864.99    170.28 o 
 -12   0   2     7762.03     8109.63    287.16 o 
 -10   0   2    11446.47    10804.57    435.26 o 
  -8   0   2    17532.02    16576.27    561.71 o 
  -6   0   2     4381.95     4660.37    207.37 o 
  -4   0   2    30066.35    33795.07    999.40 o 
  -2   0   2    15479.75    12980.92    287.63 o 
   0   0   2    11851.87    13971.74    286.87 o 
   2   0   2      516.66      468.16     39.20 o 
   4   0   2    58917.76    56147.29   1159.11 o 
   6   0   2    15257.21    14590.66    350.93 o 
   8   0   2    39488.16    38728.59    856.28 o 
  10   0   2     2105.59     2155.69    172.34 o 
  12   0   2     8552.90     8309.91    285.83 o 
 -12   1   2        9.76       34.34     74.37 o 
 -11   1   2    18327.00    18052.79    383.45 o 
 -10   1   2      486.02      639.36     76.12 o 
  -9   1   2     6864.40     6580.71    178.15 o 
  -8   1   2     6801.56     6764.17    294.15 o 
  -7   1   2    36440.87    36040.28    774.79 o 
  -6   1   2       83.64      107.29     51.28 o 
  -5   1   2     1596.63     1719.56     76.36 o 
  -4   1   2    11061.78    11059.39    257.65 o 
  -3   1   2     9328.41    10265.83    237.81 o 
  -2   1   2      308.13      364.20     34.19 o 
  -1   1   2     2505.43     3283.41     62.14 o 
   0   1   2     1691.57     2209.42     66.29 o 
   1   1   2    14065.99    15946.95    452.60 o 
   2   1   2     5940.00     5396.98     92.52 o 
   3   1   2    11920.83    12473.28    199.63 o 
   4   1   2     6248.86     5809.06    110.29 o 
   5   1   2    24343.50    23348.73    364.39 o 
   6   1   2      695.42      696.59     43.21 o 
   7   1   2    26410.18    25411.08    408.03 o 
   8   1   2        8.28       42.09     51.60 o 
   9   1   2     9973.31     9512.35    219.53 o 
  10   1   2     1042.47     1000.13     80.79 o 
  11   1   2     7402.86     6617.72    192.65 o 
  12   1   2      192.07      310.91     69.06 o 
 -12   2   2     4979.39     5172.81    301.68 o 
 -11   2   2      394.85      468.25     99.41 o 
 -10   2   2     4748.13     4858.24    232.66 o 
  -9   2   2      474.53      370.49     58.89 o 
  -8   2   2     7407.16     7537.77    184.67 o 
  -7   2   2      214.71      140.43     41.97 o 
  -6   2   2     6109.10     5915.80    311.12 o 
  -5   2   2    18677.56    17383.52    689.01 o 
  -4   2   2    15860.74    16206.79    293.68 o 
  -3   2   2       36.51       40.30     18.78 o 
  -2   2   2     6752.61     6900.53    114.32 o 
  -1   2   2    11315.95    12053.26    213.38 o 
   0   2   2    36972.91    39088.15    547.22 o 
   1   2   2    72759.80    73046.20    906.70 o 
   2   2   2      334.27      475.30     22.40 o 
   3   2   2      915.39      668.13     39.80 o 
   4   2   2    23655.96    24397.04    329.22 o 
   5   2   2    13529.85    12916.15    192.29 o 
   6   2   2     8487.41     8253.76    139.83 o 
   7   2   2     2883.89     2750.17     75.29 o 
   8   2   2    12320.36    11729.34    220.43 o 
   9   2   2      263.96      197.34     48.27 o 
  10   2   2     2179.81     2012.26    118.54 o 
  11   2   2     4751.83     4548.47    159.55 o 
  12   2   2     3691.13     3503.42    149.32 o 
 -12   3   2       74.71       29.02    101.50 o 
 -11   3   2      758.08      700.37    111.68 o 
 -10   3   2     2375.94     2107.11    108.33 o 
  -9   3   2     4330.83     3990.97    134.97 o 
  -8   3   2    15568.46    15051.09    306.88 o 
  -7   3   2     4598.31     4658.95    130.30 o 
  -6   3   2       33.49       92.98     33.58 o 
  -5   3   2    21960.68    22115.67    393.61 o 
  -4   3   2    12408.56    11257.64    214.30 o 
  -3   3   2    27619.96    26391.06    386.20 o 
  -2   3   2     3188.20     3386.06     65.30 o 
  -1   3   2    45641.72    44348.31   1131.78 o 
   0   3   2     3947.60     4947.50     84.90 o 
   1   3   2    84561.80    87617.53   1087.62 o 
   2   3   2     8321.23     7511.66    125.06 o 
   3   3   2    18495.94    19870.03    301.70 o 
   4   3   2     6554.04     6386.31    119.40 o 
   5   3   2     7643.52     8519.06    166.64 o 
   6   3   2     3669.52     3660.38     81.88 o 
   7   3   2     4513.58     4619.48    100.02 o 
   8   3   2      170.28      275.66     45.03 o 
   9   3   2     3677.56     3723.51    142.08 o 
  10   3   2     2717.62     2808.82    118.74 o 
  11   3   2     4180.39     3732.09    146.08 o 
 -11   4   2       41.10      -20.74     90.88 o 
 -10   4   2     1039.33      900.04    152.95 o 
  -9   4   2      127.22      159.29     56.21 o 
  -8   4   2      161.10      291.66     52.08 o 
  -7   4   2       95.50      155.12     41.88 o 
  -6   4   2    16840.20    16667.94    316.17 o 
  -5   4   2     3644.33     3872.60    101.70 o 
  -4   4   2     6768.76     6187.28    132.30 o 
  -3   4   2     1082.86     1296.94     51.59 o 
  -2   4   2    97146.20    91150.46   1661.36 o 
  -1   4   2     6411.31     6837.85    138.75 o 
   0   4   2    13745.50    12783.44    221.36 o 
   1   4   2     8284.33     8261.84    119.14 o 
   2   4   2    64096.09    66759.45    837.93 o 
   3   4   2      425.72      494.43     37.64 o 
   4   4   2       89.69       97.83     23.40 o 
   5   4   2     3835.12     3900.73     91.62 o 
   6   4   2     8866.51     9682.38    205.80 o 
   7   4   2     1745.08     1881.39     87.07 o 
   8   4   2     1222.21     1151.13     79.17 o 
   9   4   2      404.11      402.25     68.99 o 
  10   4   2     5109.48     5027.77    330.54 o 
  11   4   2     1007.90     1100.10    116.86 o 
 -11   5   2       79.09      225.48    100.89 o 
 -10   5   2        7.17      -57.86     81.26 o 
  -9   5   2     4160.54     4423.78    376.06 o 
  -8   5   2      351.11      354.75     55.96 o 
  -7   5   2       84.63      117.24     57.33 o 
  -6   5   2     1467.77     1412.50     66.18 o 
  -5   5   2    44743.50    46609.25    779.65 o 
  -4   5   2     2187.66     2389.38     76.61 o 
  -3   5   2    12968.25    11887.40    187.12 o 
  -2   5   2      287.29      362.89     30.02 o 
  -1   5   2    80017.12    77918.44   1083.33 o 
   0   5   2       89.05       89.73     18.12 o 
   1   5   2    27690.78    28593.27    463.12 o 
   2   5   2      982.77      883.95     38.15 o 
   3   5   2    20537.08    22215.30    337.22 o 
   4   5   2      629.48      660.22     64.65 o 
   5   5   2     4878.92     5774.29    133.67 o 
   6   5   2      673.14      682.15     43.59 o 
   7   5   2      107.42      267.31     77.14 o 
   8   5   2      529.16      491.85     62.96 o 
   9   5   2     2967.63     3097.11    169.60 o 
  10   5   2        4.98       63.30     68.71 o 
  11   5   2     2416.94     2461.56    185.27 o 
 -11   6   2      114.14       89.10     98.94 o 
 -10   6   2     2016.52     1823.97    189.20 o 
  -9   6   2      509.23      743.87    103.21 o 
  -8   6   2     2666.33     3001.94    155.51 o 
  -7   6   2      591.77      494.32     79.52 o 
  -6   6   2    15188.96    15886.39    303.68 o 
  -5   6   2     9274.35     9208.33    188.44 o 
  -4   6   2     7572.29     7617.97    130.39 o 
  -3   6   2       36.51       29.08     22.96 o 
  -2   6   2    38149.02    37320.15    999.77 o 
  -1   6   2      711.63      738.65     42.09 o 
   0   6   2     8220.29     8102.03    135.38 o 
   1   6   2     5720.30     5270.84    107.38 o 
   2   6   2    54888.17    55498.82    885.72 o 
   3   6   2     5219.95     4864.69    132.04 o 
   4   6   2      841.84      947.62     51.74 o 
   5   6   2     8000.53     7876.92    176.07 o 
   6   6   2    13468.80    13685.40    278.25 o 
   7   6   2      665.42      681.27     63.61 o 
   8   6   2      222.14      259.64     58.94 o 
   9   6   2       75.87       98.69     61.72 o 
  10   6   2     8211.39     8510.00    513.44 o 
  11   6   2     2226.52     2613.76    160.77 o 
 -11   7   2     2809.51     2653.66    475.86 o 
 -10   7   2     1823.39     1672.51    145.47 o 
  -9   7   2    12580.74    12539.17    369.47 o 
  -8   7   2     7259.50     7633.40    532.76 o 
  -7   7   2     3338.30     3512.42    159.03 o 
  -6   7   2      103.07      142.96     92.77 o 
  -5   7   2    15356.84    16044.91    547.09 o 
  -4   7   2    11002.74    10293.01    206.21 o 
  -3   7   2     4122.12     4276.24    132.24 o 
  -2   7   2     3759.93     4031.54    131.37 o 
  -1   7   2    15521.20    16007.26    640.32 o 
   0   7   2       58.63       71.51     27.90 o 
   1   7   2     3345.27     3596.79     77.66 o 
   2   7   2     4569.76     4221.09     98.98 o 
   3   7   2     9748.39    10088.41    195.40 o 
   4   7   2     4420.37     4330.61    130.78 o 
   5   7   2     9966.78    10398.21    219.53 o 
   6   7   2     1583.14     1463.85    121.92 o 
   7   7   2    10694.96    10791.49    243.59 o 
   8   7   2      138.32      218.51     60.74 o 
   9   7   2     6028.77     5995.53    220.49 o 
  10   7   2     2815.06     2908.08    139.67 o 
  11   7   2     2560.71     2707.49    161.93 o 
 -11   8   2       62.00       30.00    102.68 o 
 -10   8   2     8787.70     8630.43    674.99 o 
  -9   8   2     1064.32     1136.36    125.34 o 
  -8   8   2    12671.90    13522.66    378.91 o 
  -7   8   2       18.07      -77.12     60.81 o 
  -6   8   2     7408.01     7754.79    457.41 o 
  -5   8   2     5369.41     5148.91    456.29 o 
  -4   8   2     3716.19     3928.66    106.21 o 
  -3   8   2      449.01      463.04     55.95 o 
  -2   8   2     1420.27     1709.27     88.63 o 
  -1   8   2     9238.26     9591.25    195.22 o 
   0   8   2     4196.19     4843.46    140.28 o 
   1   8   2    18057.51    17990.24    309.32 o 
   2   8   2     3715.10     3903.24     97.71 o 
   3   8   2     1199.13     1450.98     61.82 o 
   4   8   2    15974.13    16612.12    370.55 o 
   5   8   2    11843.24    11899.57    247.96 o 
   6   8   2    14217.34    14473.16    297.57 o 
   7   8   2     6606.63     6580.83    176.96 o 
   8   8   2    16351.49    15573.34    394.26 o 
   9   8   2      459.51      478.43     91.36 o 
  10   8   2     5759.75     5712.44    196.76 o 
 -10   9   2      359.46      329.52    112.49 o 
  -9   9   2     5284.54     6056.12    245.52 o 
  -8   9   2      211.94      260.78     90.70 o 
  -7   9   2    16990.22    17117.56    648.30 o 
  -6   9   2     2060.93     2029.65    119.21 o 
  -5   9   2     1323.37     1487.20    100.28 o 
  -4   9   2      813.01      896.18     80.43 o 
  -3   9   2     6300.55     6833.47    200.15 o 
  -2   9   2     4318.51     4555.73    122.88 o 
  -1   9   2      142.34       91.74     34.79 o 
   0   9   2      562.94      463.98     41.60 o 
   1   9   2     5049.44     5301.85    108.33 o 
   2   9   2      165.45      209.51     30.46 o 
   3   9   2     7926.42     8153.01    172.94 o 
   4   9   2      127.67      205.18     47.75 o 
   5   9   2    19807.25    19743.77    442.75 o 
   6   9   2      355.34      380.74     56.04 o 
   7   9   2    17076.04    17269.54    376.09 o 
   8   9   2      256.73      318.50     68.20 o 
   9   9   2     8253.34     9427.90    317.82 o 
  10   9   2      227.16      253.01     79.95 o 
 -10  10   2     5930.72     6148.33    264.77 o 
  -9  10   2      228.55      376.85    106.65 o 
  -8  10   2    11178.46    11492.33    345.66 o 
  -7  10   2     1822.01     1976.20    203.35 o 
  -6  10   2     1443.05     1533.40    116.26 o 
  -5  10   2     1809.90     1868.87    141.11 o 
  -4  10   2    14016.34    13511.60    340.79 o 
  -3  10   2     1087.32     1045.81     82.11 o 
  -2  10   2       37.11       95.85     39.27 o 
  -1  10   2      397.73      451.48     48.90 o 
   0  10   2    13620.43    14114.71    229.13 o 
   1  10   2      721.33      575.18     38.31 o 
   2  10   2       74.23       70.72     30.24 o 
   3  10   2     2283.70     2328.54     84.77 o 
   4  10   2    28182.75    28807.75    612.58 o 
   5  10   2      777.47      705.10     73.22 o 
   6  10   2     2975.34     2666.52    109.39 o 
   7  10   2      421.55      436.22     70.17 o 
   8  10   2    19918.25    20175.58    564.22 o 
   9  10   2      247.82      416.17     80.19 o 
  10  10   2      940.65     1036.86    111.21 o 
  -9  11   2      381.21      580.60    118.17 o 
  -8  11   2     1352.77     1521.68    142.61 o 
  -7  11   2    11678.16    11674.22    341.89 o 
  -6  11   2      723.74      779.31     97.17 o 
  -5  11   2      648.61      847.14     91.55 o 
  -4  11   2     3910.98     3923.07    157.68 o 
  -3  11   2    17803.21    16909.27    403.98 o 
  -2  11   2       15.38       78.87     42.14 o 
  -1  11   2     1961.07     1921.27     83.72 o 
   0  11   2      108.57      115.52     41.29 o 
   1  11   2    13080.45    13096.93    219.70 o 
   2  11   2     8117.12     7788.79    171.22 o 
   3  11   2     6588.15     6778.07    160.76 o 
   4  11   2     2522.36     2587.20    123.08 o 
   5  11   2     6942.62     7139.92    213.23 o 
   6  11   2      326.41      313.67     64.42 o 
   7  11   2     5374.15     5285.46    169.07 o 
   8  11   2        1.17       28.74     65.11 o 
   9  11   2     2426.36     2567.86    138.64 o 
  -9  12   2      544.36      596.92    123.68 o 
  -8  12   2     2419.73     2380.97    224.84 o 
  -7  12   2      446.04      601.91    106.82 o 
  -6  12   2     3372.56     3245.68    165.39 o 
  -5  12   2     3288.27     3332.96    155.10 o 
  -4  12   2    12811.34    12338.53    328.76 o 
  -3  12   2       27.33       36.66     57.05 o 
  -2  12   2    10995.91    11084.52    302.05 o 
  -1  12   2     2052.25     2098.16    147.48 o 
   0  12   2    24205.22    24201.99    531.51 o 
   1  12   2     7738.79     7394.63    215.16 o 
   2  12   2     5619.28     5521.52    249.52 o 
   3  12   2       24.37        8.25     41.39 o 
   4  12   2     9473.25     9022.30    245.64 o 
   5  12   2     5389.46     5485.77    184.40 o 
   6  12   2      892.90      786.16     77.77 o 
   7  12   2     1400.12     1274.17     97.81 o 
   8  12   2     3243.42     3078.33    140.10 o 
  -8  13   2     2451.67     2389.89    172.69 o 
  -7  13   2     1389.80     1742.93    146.22 o 
  -6  13   2      832.95      937.74    110.57 o 
  -5  13   2     4773.80     4757.98    195.99 o 
  -4  13   2      812.22      709.25     89.45 o 
  -3  13   2    13775.66    13925.33    358.59 o 
  -2  13   2     1151.31     1007.02     74.91 o 
  -1  13   2    17784.92    17308.19    850.00 o 
   0  13   2      397.86      514.27     76.36 o 
   1  13   2     9263.69     8368.51    243.44 o 
   2  13   2      125.41      105.67     63.81 o 
   3  13   2     4721.06     4831.16    177.89 o 
   4  13   2      112.03      139.98    112.49 o 
   5  13   2      792.71      724.43    134.08 o 
   6  13   2       89.62       69.60     64.03 o 
   7  13   2      657.55      564.56     82.73 o 
   8  13   2       32.95      -10.80     72.14 o 
  -7  14   2     1324.32     1634.68    144.62 o 
  -6  14   2     6847.05     6710.36    247.42 o 
  -5  14   2      139.36      119.50     79.87 o 
  -4  14   2     5905.73     5763.07    211.91 o 
  -3  14   2     3050.34     2968.98    216.65 o 
  -2  14   2    16993.85    16909.71    417.91 o 
  -1  14   2     1991.69     1922.25    121.43 o 
   0  14   2     6471.61     6382.19    213.73 o 
   1  14   2     1051.02      946.99    226.71 o 
   2  14   2    19437.81    19120.45    456.06 o 
   3  14   2     2876.78     2608.03    179.13 o 
   4  14   2     1102.03     1081.64    143.96 o 
   5  14   2      308.28      285.86    116.14 o 
   6  14   2     2542.51     2468.40    124.53 o 
   7  14   2     1190.46     1229.06    104.19 o 
  -6  15   2     1404.67     1538.77    139.84 o 
  -5  15   2    10579.50    10582.02    451.18 o 
  -4  15   2      319.45      208.50    118.95 o 
  -3  15   2     1882.92     1957.12    184.80 o 
  -2  15   2      402.00      475.93     89.72 o 
  -1  15   2    11475.27    11285.16    317.24 o 
   0  15   2      931.46      959.54    141.85 o 
   1  15   2     2036.31     1749.18    141.71 o 
   2  15   2     2212.50     2121.69    130.72 o 
   3  15   2     6244.03     6101.03    371.80 o 
   4  15   2      676.85      889.44    150.05 o 
   5  15   2     2158.15     1935.77    172.76 o 
   6  15   2       46.45       88.57     93.47 o 
  -5  16   2     1778.15     1931.55    206.44 o 
  -4  16   2      620.33      497.73    142.28 o 
  -3  16   2      124.13       -4.12    118.02 o 
  -2  16   2     6511.11     5965.36    227.36 o 
  -1  16   2      170.07      221.31     89.48 o 
   0  16   2      160.91       32.94     78.73 o 
   1  16   2     1180.27     1339.01    119.88 o 
   2  16   2    10475.21     9952.84    302.05 o 
   3  16   2      184.62      250.84    103.73 o 
   4  16   2     1140.28     1137.65    160.45 o 
   5  16   2     1854.24     1872.32    249.52 o 
  -3  17   2      719.47      425.52    157.73 o 
  -2  17   2      114.74      107.34    132.07 o 
  -1  17   2     1157.11     1033.02    122.59 o 
   0  17   2      101.28      218.21     93.31 o 
   1  17   2     1455.05     1478.45    136.42 o 
   2  17   2      240.72      477.53    102.53 o 
   3  17   2     3346.16     3691.19    191.92 o 
 -11   0   3    11023.70    10652.30    637.53 o 
  -9   0   3     1847.71     1971.92    170.28 o 
  -7   0   3    38752.20    36757.02   1123.69 o 
  -5   0   3    13690.52    13663.11    461.77 o 
  -3   0   3    81600.20    81521.98   2341.89 o 
  -1   0   3      262.55      251.30     41.31 o 
   1   0   3     8784.28    10607.12    355.74 o 
   3   0   3      248.71      127.38     48.71 o 
   5   0   3    18369.47    19535.93    445.95 o 
   7   0   3    12666.65    12521.85    325.55 o 
   9   0   3    15834.81    14466.10    519.74 o 
  11   0   3    12165.90    12287.05    351.54 o 
 -12   1   3     1433.40     1245.59    109.01 o 
 -11   1   3      614.56      747.27     89.87 o 
 -10   1   3     6395.35     6251.07    183.19 o 
  -9   1   3      433.72      470.69     64.74 o 
  -8   1   3    23382.79    22236.93    518.13 o 
  -7   1   3       11.70       63.84     46.08 o 
  -6   1   3    17417.79    16392.78    385.00 o 
  -5   1   3     2910.18     2647.96    102.79 o 
  -4   1   3    28510.00    25513.11    803.36 o 
  -3   1   3     1390.85     1274.36     64.27 o 
  -2   1   3     5798.10     5941.22     97.80 o 
  -1   1   3    10282.25     9701.32    178.30 o 
   0   1   3    15990.18    17797.88    305.23 o 
   1   1   3      408.40      505.10     25.40 o 
   2   1   3      231.11      213.61     53.11 o 
   3   1   3     1462.67     1631.36     45.91 o 
   4   1   3    17652.34    18418.33    343.49 o 
   5   1   3    10676.24     9929.41    178.91 o 
   6   1   3      135.96      217.06     34.56 o 
   7   1   3      193.75      199.76     39.80 o 
   8   1   3    28165.96    26561.71    384.95 o 
   9   1   3     1503.74     1604.95     88.14 o 
  10   1   3     3336.43     3222.25    125.52 o 
  11   1   3      755.00      743.59     90.62 o 
 -12   2   3       50.48      -63.46     96.17 o 
 -11   2   3     5347.87     5143.20    209.25 o 
 -10   2   3     5770.85     5818.46    177.75 o 
  -9   2   3     4235.04     4070.86    140.54 o 
  -8   2   3      558.42      551.05     62.48 o 
  -7   2   3    11438.87    11404.54    243.85 o 
  -6   2   3     3904.15     3782.41    111.70 o 
  -5   2   3    10769.35    10298.09    341.34 o 
  -4   2   3    23870.38    21387.64    382.00 o 
  -3   2   3    35212.04    36139.11    529.11 o 
  -2   2   3       63.72      243.00     24.54 o 
  -1   2   3    11960.91    12400.66    223.59 o 
   0   2   3    27282.45    27146.19    459.49 o 
   1   2   3     6435.63     6798.77    109.95 o 
   2   2   3     9621.02    10721.33    197.18 o 
   3   2   3    13512.90    14260.94    224.94 o 
   4   2   3      606.19      529.19     32.58 o 
   5   2   3    14137.49    14041.14    234.43 o 
   6   2   3     8154.53     7760.79    172.82 o 
   7   2   3     8789.31     8470.89    151.39 o 
   8   2   3      744.45      652.51     54.30 o 
   9   2   3     6325.42     6258.26    152.67 o 
  10   2   3      140.08      144.59     58.48 o 
  11   2   3     4136.47     4041.37    264.65 o 
 -12   3   3     3487.53     3770.70    956.83 o 
 -11   3   3      924.65     1045.54    133.99 o 
 -10   3   3     3740.97     3831.11    142.91 o 
  -9   3   3      174.72      146.20     58.82 o 
  -8   3   3     2596.84     2308.75    133.50 o 
  -7   3   3     1703.03     1638.25     79.47 o 
  -6   3   3     3827.52     3922.84    114.54 o 
  -5   3   3     3983.04     3724.79    104.06 o 
  -4   3   3     9045.03     9950.39    167.78 o 
  -3   3   3     1073.37      838.75     36.52 o 
  -2   3   3    26479.39    26999.38    400.49 o 
  -1   3   3    17704.32    16436.34    256.59 o 
   0   3   3    21549.79    22180.34    383.25 o 
   1   3   3     1761.83     1965.28     46.76 o 
   2   3   3    48952.95    49821.32    631.11 o 
   3   3   3     1331.41     1397.59     50.36 o 
   4   3   3    16748.64    16465.71    269.89 o 
   5   3   3    24639.64    23808.74    370.92 o 
   6   3   3    15134.03    15023.22    255.84 o 
   7   3   3      745.71      905.03     56.55 o 
   8   3   3     1985.54     2057.09     95.72 o 
   9   3   3     7178.04     6967.24    242.69 o 
  10   3   3     4304.90     4001.95    172.06 o 
  11   3   3     1809.45     1552.96    177.21 o 
 -11   4   3      770.38      841.56    122.94 o 
 -10   4   3     1311.68     1304.34    130.70 o 
  -9   4   3     6825.00     6608.31    201.98 o 
  -8   4   3     1530.01     1535.21    119.82 o 
  -7   4   3      174.31      205.71     45.84 o 
  -6   4   3      632.21      688.55     53.51 o 
  -5   4   3     6568.97     6700.54    152.75 o 
  -4   4   3     3039.83     2734.47     62.55 o 
  -3   4   3     1757.03     2042.62     56.71 o 
  -2   4   3      261.77      306.83     24.03 o 
  -1   4   3    44348.52    43707.65    729.10 o 
   0   4   3    10800.90    11098.96    176.12 o 
   1   4   3    43528.47    43842.59    835.31 o 
   2   4   3     1163.10     1241.89     36.35 o 
   3   4   3    53594.57    53112.70    767.30 o 
   4   4   3      181.99      318.13     30.22 o 
   5   4   3    12319.49    11626.67    228.35 o 
   6   4   3     1606.47     1611.79     76.47 o 
   7   4   3     3467.42     3580.41    100.76 o 
   8   4   3       58.29       56.70     69.51 o 
   9   4   3     1868.85     1737.41     99.81 o 
  10   4   3        1.79       84.22     73.29 o 
  11   4   3      355.81      497.64    137.31 o 
 -11   5   3      360.72      422.87    113.28 o 
 -10   5   3     3579.46     3274.48    183.89 o 
  -9   5   3       25.60      -41.70     76.43 o 
  -8   5   3      868.40      986.88    144.57 o 
  -7   5   3      710.13      735.79     60.72 o 
  -6   5   3     2218.84     2475.92     88.95 o 
  -5   5   3      512.53      614.03     61.12 o 
  -4   5   3      389.21      578.98     28.70 o 
  -3   5   3      977.02      782.45     34.20 o 
  -2   5   3    37609.13    36805.90    538.10 o 
  -1   5   3     3723.62     3671.33     95.92 o 
   0   5   3    18186.43    18706.29    321.18 o 
   1   5   3      663.42      745.32     28.88 o 
   2   5   3    73371.64    71385.81    900.08 o 
   3   5   3       68.97       93.73     25.88 o 
   4   5   3     5432.74     5142.93    107.69 o 
   5   5   3      604.95      509.13     39.56 o 
   6   5   3    24497.57    24563.64    390.06 o 
   7   5   3      753.88      805.79     88.33 o 
   8   5   3       89.18      113.36     51.55 o 
   9   5   3      104.58       52.81     58.61 o 
  10   5   3     6304.51     6098.10    348.50 o 
  11   5   3      100.75      232.29    134.97 o 
 -11   6   3      121.90      172.11    104.26 o 
 -10   6   3     3666.58     3884.38    207.55 o 
  -9   6   3    11021.86    10438.19    328.01 o 
  -8   6   3       18.74       23.84     71.07 o 
  -7   6   3      444.16      509.33     82.76 o 
  -6   6   3     1900.89     1914.08    115.88 o 
  -5   6   3    16937.85    17634.18    504.29 o 
  -4   6   3     6095.86     5513.23    103.58 o 
  -3   6   3      297.77      355.12     31.16 o 
  -2   6   3     2699.02     2233.70     55.38 o 
  -1   6   3    29334.18    29200.68    433.09 o 
   0   6   3     7531.65     7010.76    129.38 o 
   1   6   3    14920.57    15623.56    239.62 o 
   2   6   3    11074.08    12400.50    198.88 o 
   3   6   3    57912.69    58328.54    842.27 o 
   4   6   3      446.03      395.12     34.40 o 
   5   6   3     5465.33     5563.20    119.80 o 
   6   6   3     4444.65     4553.38    114.43 o 
   7   6   3     8698.07     8514.02    203.23 o 
   8   6   3      577.72      553.10     79.45 o 
   9   6   3     2656.00     2846.47    143.50 o 
  10   6   3      180.09      298.62    102.51 o 
  11   6   3     2894.65     3047.75    246.62 o 
 -11   7   3     1140.16     1382.19    158.15 o 
 -10   7   3     6402.86     5853.61    255.14 o 
  -9   7   3      235.97      172.41     96.44 o 
  -8   7   3     4721.45     4857.08    365.62 o 
  -7   7   3      523.64      634.31     91.44 o 
  -6   7   3    11892.00    11456.09    316.89 o 
  -5   7   3     2600.83     2529.49    215.62 o 
  -4   7   3     7646.03     7314.96    162.56 o 
  -3   7   3     1157.10     1046.92     54.74 o 
  -2   7   3    16547.95    16355.88    309.67 o 
  -1   7   3    17133.52    16213.81    272.45 o 
   0   7   3     7302.71     7920.61    146.44 o 
   1   7   3       49.63       75.68     21.70 o 
   2   7   3     6401.69     6691.66    124.13 o 
   3   7   3      950.46     1146.00     47.74 o 
   4   7   3     3100.41     3314.14     98.20 o 
   5   7   3    12423.81    12034.43    246.82 o 
   6   7   3    16358.60    16079.29    320.03 o 
   7   7   3       42.84      139.58     50.33 o 
   8   7   3     3009.98     3056.57    149.35 o 
   9   7   3     3695.87     3921.26    195.36 o 
  10   7   3     7925.64     7827.55    338.36 o 
 -10   8   3     3881.90     4188.62    319.49 o 
  -9   8   3     5981.02     5756.01    242.16 o 
  -8   8   3      642.34      731.50    108.41 o 
  -7   8   3    15346.31    15683.47    414.91 o 
  -6   8   3     2212.78     2271.54    131.42 o 
  -5   8   3    13831.24    13248.69    346.63 o 
  -4   8   3     4882.95     4514.43    119.69 o 
  -3   8   3    17883.85    16846.38    321.95 o 
  -2   8   3      138.73      121.84     36.65 o 
  -1   8   3     3446.71     3658.87     91.30 o 
   0   8   3     6978.86     6858.18    136.85 o 
   1   8   3     2152.40     2517.91     62.44 o 
   2   8   3     1803.11     1726.14    107.70 o 
   3   8   3     2784.62     3123.84     81.08 o 
   4   8   3        0.91       24.63     33.78 o 
   5   8   3     5371.83     5556.81    144.92 o 
   6   8   3     2127.83     2135.63     94.59 o 
   7   8   3     8206.14     7906.84    200.36 o 
   8   8   3      193.07      346.51     65.41 o 
   9   8   3     8993.42     9137.58    696.76 o 
  10   8   3        7.85      110.80    103.89 o 
 -10   9   3     3028.00     3121.01    306.28 o 
  -9   9   3        1.30       35.63     94.83 o 
  -8   9   3    13280.99    14148.72   1157.93 o 
  -7   9   3       58.76       88.34     76.11 o 
  -6   9   3    13749.72    13778.67    370.26 o 
  -5   9   3      112.09      124.34     59.21 o 
  -4   9   3    26069.11    24823.17    564.38 o 
  -3   9   3      975.60     1101.44     64.51 o 
  -2   9   3     3045.68     3051.98    101.45 o 
  -1   9   3      828.62      787.66     60.26 o 
   0   9   3     5789.86     6314.71    162.14 o 
   1   9   3     1018.53      955.80     42.66 o 
   2   9   3       68.56       91.30     28.38 o 
   3   9   3     4017.46     4042.05     98.01 o 
   4   9   3     9128.95     9400.55    203.71 o 
   5   9   3      553.18      530.35     80.25 o 
   6   9   3     1388.33     1518.57     83.06 o 
   7   9   3     1196.08     1339.40     87.03 o 
   8   9   3    17078.05    17583.77    371.15 o 
   9   9   3      926.52      993.87     95.92 o 
  10   9   3     3181.98     3914.72    228.28 o 
 -10  10   3       37.94       70.13    110.13 o 
  -9  10   3     1280.59     1362.33    143.43 o 
  -8  10   3      129.77       72.73     90.74 o 
  -7  10   3    20558.72    19925.85    507.35 o 
  -6  10   3      450.98      543.75     89.64 o 
  -5  10   3     4787.35     4863.04    186.05 o 
  -4  10   3     1379.66     1298.73     98.68 o 
  -3  10   3    23518.02    22116.16    415.12 o 
  -2  10   3     2562.68     2171.46     90.79 o 
  -1  10   3     2701.77     2803.34     98.65 o 
   0  10   3      551.86      512.55     51.58 o 
   1  10   3     8948.24     9359.43    192.00 o 
   2  10   3      385.95      435.66     36.99 o 
   3  10   3      837.62      727.97     48.75 o 
   4  10   3     1382.11     1301.67    176.44 o 
   5  10   3     7369.21     7218.84    179.88 o 
   6  10   3     1267.50     1260.31    130.49 o 
   7  10   3     4673.25     4915.04    158.18 o 
   8  10   3      449.76      645.40    113.99 o 
   9  10   3     6858.28     7308.32    295.04 o 
  -9  11   3      585.01      898.71    136.90 o 
  -8  11   3     5493.87     5675.69    245.64 o 
  -7  11   3      744.47      773.43    201.71 o 
  -6  11   3     5166.44     5019.26    207.36 o 
  -5  11   3     1066.09     1157.00    102.77 o 
  -4  11   3    12734.72    12740.72    343.19 o 
  -3  11   3     1006.89      959.53     98.03 o 
  -2  11   3     2527.62     2453.72    101.50 o 
  -1  11   3     5116.50     5003.77    123.62 o 
   0  11   3    14193.28    13805.21    342.82 o 
   1  11   3       97.71      134.61     42.91 o 
   2  11   3     2964.51     2894.78     78.77 o 
   3  11   3      135.89      140.63     38.74 o 
   4  11   3    16540.38    16369.07    340.42 o 
   5  11   3     5446.56     5364.13    153.13 o 
   6  11   3      562.18      622.09     71.57 o 
   7  11   3      692.53      565.49    105.31 o 
   8  11   3     8395.58     8533.14    731.86 o 
   9  11   3     1582.10     1924.76    298.27 o 
  -8  12   3      529.16      571.25    151.36 o 
  -7  12   3     3069.21     2896.45    177.72 o 
  -6  12   3      554.68      571.04     97.83 o 
  -5  12   3      597.10      513.16     89.64 o 
  -4  12   3     5686.33     5302.47    199.50 o 
  -3  12   3    12848.67    12522.81    359.44 o 
  -2  12   3      114.89      171.60     53.02 o 
  -1  12   3     6541.95     6797.80    181.50 o 
   0  12   3     6152.37     6066.77    142.01 o 
   1  12   3    18503.61    18550.11    359.85 o 
   2  12   3      231.24      228.64     54.20 o 
   3  12   3     5970.04     6079.22    138.37 o 
   4  12   3        7.92       25.95     50.16 o 
   5  12   3     9886.15     9678.66    314.05 o 
   6  12   3     2927.61     2939.07    125.95 o 
   7  12   3     3535.75     3339.92    137.96 o 
   8  12   3      157.23      246.94     76.32 o 
  -8  13   3      634.37      379.24    191.40 o 
  -7  13   3      534.21      525.93    116.53 o 
  -6  13   3     1685.67     1694.18    136.45 o 
  -5  13   3      138.94       95.33     81.01 o 
  -4  13   3     1278.05     1175.20    110.93 o 
  -3  13   3      113.12      168.60     90.01 o 
  -2  13   3     6032.53     5926.37    181.99 o 
  -1  13   3     2128.34     2055.71     87.15 o 
   0  13   3    13221.17    13053.95    280.59 o 
   1  13   3      597.05      713.29    110.66 o 
   2  13   3    14923.64    14638.93    309.20 o 
   3  13   3     1057.50     1107.65     85.48 o 
   4  13   3    11200.05    10905.52    314.19 o 
   5  13   3     3331.74     3286.13    127.11 o 
   6  13   3     5114.97     5073.14    175.73 o 
   7  13   3     1289.68     1444.75    139.17 o 
   8  13   3      845.32     1029.83    160.82 o 
  -7  14   3       46.35      163.67     99.62 o 
  -6  14   3      841.22      695.44    116.42 o 
  -5  14   3     3851.24     3495.69    180.47 o 
  -4  14   3        6.46      -36.04     71.19 o 
  -3  14   3      305.06      280.63     79.34 o 
  -2  14   3     1263.40     1312.72    110.27 o 
  -1  14   3    13481.10    13748.72    297.48 o 
   0  14   3      106.82       99.38     58.78 o 
   1  14   3     9520.38     9400.09    230.21 o 
   2  14   3      811.22      832.36     80.90 o 
   3  14   3    16697.65    16600.80    350.37 o 
   4  14   3      440.80      517.20    104.90 o 
   5  14   3     4431.87     4378.74    200.80 o 
   6  14   3      265.67      368.34    102.23 o 
   7  14   3     4147.60     3861.74    160.89 o 
  -6  15   3     3392.55     2961.46    182.77 o 
  -5  15   3      115.71       39.65     88.56 o 
  -4  15   3      749.03      811.70    151.92 o 
  -3  15   3     1399.30     1264.28    164.47 o 
  -2  15   3     7749.03     7525.56    356.77 o 
  -1  15   3      851.57      995.89     88.58 o 
   0  15   3     2355.80     2515.05    119.42 o 
   1  15   3      334.96      276.21     73.70 o 
   2  15   3    15398.33    14411.37    318.75 o 
   3  15   3      812.87      589.17     82.28 o 
   4  15   3     1215.70     1216.74    167.80 o 
   5  15   3      203.54      124.11     94.37 o 
   6  15   3    10428.82    10358.07    362.01 o 
  -5  16   3     8116.57     8205.75    403.04 o 
  -4  16   3      552.19      747.07    154.55 o 
  -3  16   3      269.03      485.84    144.24 o 
  -2  16   3     1462.03     1591.73    191.17 o 
  -1  16   3     7787.43     7819.99    216.99 o 
   0  16   3     1348.46     1346.59    102.43 o 
   1  16   3     1043.11      986.96     95.62 o 
   2  16   3       36.47      -12.87     68.99 o 
   3  16   3     5039.79     4678.03    170.65 o 
   4  16   3      288.10      281.41    103.57 o 
  -3  17   3        8.84       28.75    138.90 o 
  -2  17   3     4150.67     4145.87    283.90 o 
  -1  17   3     2232.52     2218.38    156.37 o 
   0  17   3      785.13      633.50     92.22 o 
   1  17   3       51.93      123.69     92.25 o 
   2  17   3     1429.70     1227.09    174.63 o 
   3  17   3      379.74      416.17     89.61 o 
 -12   0   4      319.39       56.71    180.77 o 
 -10   0   4     1384.08     1076.01    112.96 o 
  -8   0   4     2242.88     2370.18    183.11 o 
  -6   0   4    12241.80    11965.16    436.66 o 
  -4   0   4    59283.02    57210.89   1685.68 o 
  -2   0   4    46236.80    43513.44   1251.12 o 
   0   0   4    75200.83    73267.88   1439.10 o 
   2   0   4     1350.89     1328.44    101.34 o 
   4   0   4    20029.48    21107.09    700.98 o 
   6   0   4       48.83      121.95     85.05 o 
   8   0   4    11174.76    10452.95    302.95 o 
  10   0   4      330.79      300.38    110.34 o 
 -11   1   4     4258.14     4087.04    186.46 o 
 -10   1   4     1766.75     1745.05    106.66 o 
  -9   1   4       99.62      181.02     59.27 o 
  -8   1   4      150.08      198.53     52.62 o 
  -7   1   4    20499.73    19564.15    377.16 o 
  -6   1   4     9898.58     9519.28    258.65 o 
  -5   1   4     7124.01     6971.10    202.10 o 
  -4   1   4     1384.03     1527.89     70.13 o 
  -3   1   4    61545.47    56285.87    816.01 o 
  -2   1   4      919.23      945.37     36.58 o 
  -1   1   4    13435.13    12380.03    226.85 o 
   0   1   4    17834.39    17352.16    303.40 o 
   1   1   4    39325.71    39001.85    710.43 o 
   2   1   4      336.33      280.99     18.01 o 
   3   1   4      936.72     1249.01     72.24 o 
   4   1   4     5152.02     4890.98    170.45 o 
   5   1   4     6840.83     7019.01    138.04 o 
   6   1   4      978.89      942.51     52.09 o 
   7   1   4      615.14      664.08     79.45 o 
   8   1   4       79.47       78.86     52.08 o 
   9   1   4     2553.81     2480.98    113.24 o 
  10   1   4     1420.66     1342.40    156.42 o 
  11   1   4     3815.41     3596.06    249.15 o 
 -11   2   4       43.08      -19.61     69.52 o 
 -10   2   4     5539.98     5491.65    180.54 o 
  -9   2   4     1415.60     1417.90     99.90 o 
  -8   2   4     4909.21     4908.46    151.03 o 
  -7   2   4     4407.43     3976.44    126.23 o 
  -6   2   4    15363.65    14846.06    402.92 o 
  -5   2   4     2938.22     2434.81     88.00 o 
  -4   2   4    20442.55    19845.88    313.85 o 
  -3   2   4     6539.23     6779.48    128.87 o 
  -2   2   4    10374.54     9960.18    192.28 o 
  -1   2   4    14434.92    13739.98    250.86 o 
   0   2   4    38979.26    40786.21    682.42 o 
   1   2   4      360.22      169.03     32.91 o 
   2   2   4    14440.41    15254.46    321.37 o 
   3   2   4    14894.12    13850.57    351.08 o 
   4   2   4    12665.80    13023.35    215.93 o 
   5   2   4     1460.67     1379.26     78.32 o 
   6   2   4     6184.67     6309.11    134.78 o 
   7   2   4     1119.58      987.17     58.71 o 
   8   2   4     6983.94     6699.58    155.30 o 
   9   2   4     8333.78     8067.99    209.64 o 
  10   2   4     3706.73     3659.10    243.71 o 
  11   2   4        0.40      121.48    119.61 o 
 -11   3   4     4740.40     4736.53    226.88 o 
 -10   3   4     3253.99     3542.52    183.01 o 
  -9   3   4     8176.34     7942.99    208.13 o 
  -8   3   4       27.34       37.62     48.87 o 
  -7   3   4     4662.15     4533.79    136.46 o 
  -6   3   4    20680.91    18492.25    385.03 o 
  -5   3   4     6802.49     6907.36    198.76 o 
  -4   3   4     3671.87     3953.13     89.54 o 
  -3   3   4     3306.33     3631.66     83.11 o 
  -2   3   4     1325.95     1391.54     55.09 o 
  -1   3   4     7840.47     8626.58    171.68 o 
   0   3   4    24234.03    24004.29    418.49 o 
   1   3   4     6108.43     6209.55    107.91 o 
   2   3   4      297.56      527.26     38.86 o 
   3   3   4    21272.25    21489.14    382.45 o 
   4   3   4     9501.17     9381.93    166.09 o 
   5   3   4    17826.27    17492.97    285.81 o 
   6   3   4      359.83      363.00     38.85 o 
   7   3   4    15041.71    14669.19    260.56 o 
   8   3   4      236.43      266.08     54.42 o 
   9   3   4     7314.24     6933.84    254.12 o 
  10   3   4     1791.74     1937.64    180.87 o 
  11   3   4     3015.99     2719.45    224.98 o 
 -11   4   4       21.73      -18.56     96.06 o 
 -10   4   4     8256.08     7966.48    414.98 o 
  -9   4   4      264.99      352.41     94.84 o 
  -8   4   4    15409.54    14932.25    315.96 o 
  -7   4   4       11.82      -32.65     42.49 o 
  -6   4   4     8398.87     8350.42    193.51 o 
  -5   4   4       21.40       37.59     33.88 o 
  -4   4   4      548.14      787.13     37.94 o 
  -3   4   4      382.22      410.44     30.48 o 
  -2   4   4     1622.84     1867.37     67.22 o 
  -1   4   4     3522.73     3682.62     84.49 o 
   0   4   4     3601.40     4448.42    107.73 o 
   1   4   4      530.29      700.76     60.90 o 
   2   4   4    31650.55    32502.53    474.28 o 
   3   4   4     8295.52     8696.26    153.46 o 
   4   4   4    14339.27    14829.56    244.74 o 
   5   4   4     1457.60     1531.99    110.92 o 
   6   4   4    34723.04    34093.90    589.56 o 
   7   4   4      281.29      427.63     46.39 o 
   8   4   4     6027.93     5817.59    161.87 o 
   9   4   4     2024.21     2106.91    144.25 o 
  10   4   4    10214.81     9988.80    637.62 o 
  11   4   4      149.79      278.84    135.25 o 
 -11   5   4     3845.90     3998.44    394.66 o 
 -10   5   4        7.63      -30.26    103.36 o 
  -9   5   4    25571.60    25495.37    624.08 o 
  -8   5   4      374.41      292.33     85.59 o 
  -7   5   4       92.33      153.70     47.94 o 
  -6   5   4       42.79       62.84     39.54 o 
  -5   5   4    14585.50    15564.48    302.48 o 
  -4   5   4      589.12      576.75     33.49 o 
  -3   5   4     3580.22     3067.53     74.34 o 
  -2   5   4       26.92       44.75     27.26 o 
  -1   5   4    24344.00    25545.74    493.66 o 
   0   5   4     1556.69     1462.11     48.81 o 
   1   5   4     1557.01     1833.01     53.44 o 
   2   5   4     3189.08     3258.74     76.19 o 
   3   5   4    21444.53    20630.02    323.26 o 
   4   5   4      774.53      865.85     43.83 o 
   5   5   4    14105.79    14243.64    243.77 o 
   6   5   4      159.97      160.32     38.48 o 
   7   5   4    30111.35    29661.76    539.19 o 
   8   5   4        8.43      -22.35     45.93 o 
   9   5   4     5397.39     5368.34    441.58 o 
  10   5   4       73.21      234.59     97.85 o 
  11   5   4     2639.33     2714.96    231.63 o 
 -11   6   4        0.20        7.50    106.66 o 
 -10   6   4     3922.69     3687.10    407.58 o 
  -9   6   4      693.38      811.21    174.36 o 
  -8   6   4     7556.36     7593.10    266.00 o 
  -7   6   4     6271.43     5672.51    215.70 o 
  -6   6   4     7918.72     8323.20    260.91 o 
  -5   6   4      896.50      824.69     54.72 o 
  -4   6   4     1674.08     1684.32     52.45 o 
  -3   6   4      184.91      217.92     26.04 o 
  -2   6   4    14978.30    15248.18    346.19 o 
  -1   6   4     2463.52     2089.31     77.24 o 
   0   6   4      533.17      592.67     58.58 o 
   1   6   4      382.98      148.47     30.76 o 
   2   6   4    40845.49    42154.84    612.78 o 
   3   6   4    10556.23    10234.47    170.85 o 
   4   6   4     7008.39     7067.09    161.43 o 
   5   6   4       87.96       75.25     31.93 o 
   6   6   4    27881.14    28001.14    564.34 o 
   7   6   4      946.45      911.04     67.99 o 
   8   6   4     2177.06     2036.65     98.29 o 
   9   6   4     4472.17     4487.53    270.22 o 
  10   6   4     9783.60    10209.12    351.94 o 
 -11   7   4     1167.63      968.48    150.65 o 
 -10   7   4     1851.92     2244.73    178.16 o 
  -9   7   4     6419.15     6184.55    270.32 o 
  -8   7   4        1.04      -29.83     77.81 o 
  -7   7   4     2914.39     2896.88    157.79 o 
  -6   7   4    18797.73    19055.22    474.95 o 
  -5   7   4    17425.57    16655.74    416.04 o 
  -4   7   4     1863.31     1934.66    146.03 o 
  -3   7   4     5409.03     5391.28    137.50 o 
  -2   7   4     2480.05     2425.14     66.19 o 
  -1   7   4    31851.23    31283.37    554.14 o 
   0   7   4    20559.13    19475.39    307.40 o 
   1   7   4     8865.50     9289.06    187.03 o 
   2   7   4       39.09       -5.94     23.75 o 
   3   7   4    10917.38    11484.46    177.77 o 
   4   7   4     4289.88     4354.07    101.87 o 
   5   7   4     3113.76     3190.63     92.74 o 
   6   7   4      723.73      734.29     76.71 o 
   7   7   4     5063.78     5113.30    148.75 o 
   8   7   4       21.75      101.49     79.68 o 
   9   7   4     4201.99     4214.91    417.32 o 
  10   7   4     2189.39     2425.36    176.52 o 
 -10   8   4      865.73      668.04    195.38 o 
  -9   8   4     1749.68     1932.78    258.47 o 
  -8   8   4     2367.56     2585.18    166.93 o 
  -7   8   4      308.17      379.51     90.90 o 
  -6   8   4     8788.06     8845.93    280.20 o 
  -5   8   4        3.84       -9.54     59.36 o 
  -4   8   4    24440.97    23520.74    766.97 o 
  -3   8   4      629.39      633.88     52.13 o 
  -2   8   4    20344.02    19679.96    374.26 o 
  -1   8   4     4697.80     4389.74    128.47 o 
   0   8   4    19100.46    17983.52    292.32 o 
   1   8   4       16.43       25.64     32.73 o 
   2   8   4     7611.58     8267.21    151.81 o 
   3   8   4     9541.67     9411.21    170.46 o 
   4   8   4     4877.08     5221.08    133.15 o 
   5   8   4      601.13      643.72     55.41 o 
   6   8   4      913.07     1047.14    120.47 o 
   7   8   4      865.38      889.01     72.54 o 
   8   8   4     2399.75     2103.86    196.70 o 
   9   8   4     2655.50     2755.78    174.84 o 
  10   8   4     2300.59     2560.61    274.39 o 
 -10   9   4      150.16      -88.49    106.02 o 
  -9   9   4       52.11      152.12    107.74 o 
  -8   9   4     1479.99     1609.79    145.53 o 
  -7   9   4    12202.53    12293.61    527.42 o 
  -6   9   4     3479.12     3577.97    173.21 o 
  -5   9   4     6873.49     6582.42    227.61 o 
  -4   9   4     2144.92     2119.81    124.39 o 
  -3   9   4    45004.97    42777.87    747.36 o 
  -2   9   4     1049.32      855.24     83.32 o 
  -1   9   4     9607.81     9124.13    176.77 o 
   0   9   4     1531.07     1417.99     63.29 o 
   1   9   4    21291.19    21553.90    371.07 o 
   2   9   4      893.55      904.13     47.90 o 
   3   9   4     2382.96     2640.12     79.38 o 
   4   9   4      549.61      658.01     53.67 o 
   5   9   4     3337.52     3316.51    141.97 o 
   6   9   4       53.79       26.81     46.51 o 
   7   9   4      439.17      379.58     62.64 o 
   8   9   4      467.57      603.22    242.92 o 
   9   9   4     2499.52     2672.23    177.63 o 
  -9  10   4      123.90      -14.32    151.31 o 
  -8  10   4     2706.93     2689.93    373.11 o 
  -7  10   4     1038.65      930.68    118.85 o 
  -6  10   4     5644.11     5506.30    220.11 o 
  -5  10   4     1423.69     1285.02    110.41 o 
  -4  10   4    19047.26    17551.35    441.97 o 
  -3  10   4       10.35       86.61     45.84 o 
  -2  10   4    13765.41    13944.32    293.93 o 
  -1  10   4      812.19      779.88     55.17 o 
   0  10   4    24761.01    23940.68    385.54 o 
   1  10   4     2466.68     2405.40     84.18 o 
   2  10   4      164.25      255.26     47.86 o 
   3  10   4      236.09      228.65     38.20 o 
   4  10   4     7815.96     7841.92    183.40 o 
   5  10   4      381.94      394.02     54.82 o 
   6  10   4       37.34       52.44     52.38 o 
   7  10   4      418.19      471.82    100.17 o 
   8  10   4     7350.25     7012.55    383.46 o 
   9  10   4      235.03      416.46    112.43 o 
  -9  11   4      396.19      294.46    122.12 o 
  -8  11   4      174.29      326.85    107.84 o 
  -7  11   4    14737.21    14441.22   1052.09 o 
  -6  11   4     5728.04     5782.11    330.31 o 
  -5  11   4      925.27      947.81    105.42 o 
  -4  11   4        4.67      -15.16     63.27 o 
  -3  11   4    23209.53    22279.78    534.16 o 
  -2  11   4       50.80       -6.93     87.22 o 
  -1  11   4      461.82      439.15     51.66 o 
   0  11   4     4621.35     4391.68    119.84 o 
   1  11   4    16396.75    16272.23    286.31 o 
   2  11   4      932.70      946.10     56.20 o 
   3  11   4     3910.40     3717.00    102.24 o 
   4  11   4     1035.86     1110.71     71.19 o 
   5  11   4    11699.44    11531.56    255.13 o 
   6  11   4      162.26      131.18     57.38 o 
   7  11   4     1353.82     1170.35    120.16 o 
   8  11   4      325.87      538.42    114.18 o 
  -8  12   4     3534.21     3554.89    214.08 o 
  -7  12   4      436.43      582.80    113.98 o 
  -6  12   4     1801.74     1730.75    141.87 o 
  -5  12   4      101.35       99.04     77.83 o 
  -4  12   4     3909.91     3602.41    175.74 o 
  -3  12   4      572.71      613.48    135.72 o 
  -2  12   4      994.04     1004.89     81.04 o 
  -1  12   4     4750.80     4616.89    126.45 o 
   0  12   4     6577.85     6377.56    302.36 o 
   1  12   4       41.84       29.02     45.52 o 
   2  12   4     2910.17     2867.75    112.86 o 
   3  12   4     5495.82     5554.96    161.66 o 
   4  12   4    11530.75    11505.16    252.01 o 
   5  12   4      752.24      796.18    120.13 o 
   6  12   4     5243.81     5635.67    171.22 o 
   7  12   4      136.11      135.53     89.77 o 
   8  12   4     9178.15     9190.34    330.69 o 
  -7  13   4     4727.72     4900.85    291.91 o 
  -6  13   4     3227.95     2877.28    177.97 o 
  -5  13   4     2504.74     2146.04    148.93 o 
  -4  13   4     2095.99     1969.65    139.08 o 
  -3  13   4      286.74      217.22     77.44 o 
  -2  13   4      734.71      881.48     82.43 o 
  -1  13   4     2067.90     1917.72     88.21 o 
   0  13   4     3077.08     2860.82    119.54 o 
   1  13   4     4180.51     4141.48    143.02 o 
   2  13   4     1318.96     1238.30     85.68 o 
   3  13   4    14430.65    13501.49    322.53 o 
   4  13   4      509.17      511.77     98.21 o 
   5  13   4     8531.44     8758.05    364.07 o 
   6  13   4      198.95      228.73    169.72 o 
   7  13   4     7116.35     7282.04    276.82 o 
  -7  14   4      373.29      411.56    132.86 o 
  -6  14   4     1605.87     1600.27    191.82 o 
  -5  14   4      311.33      390.91    101.25 o 
  -4  14   4      161.50      154.25     82.95 o 
  -3  14   4        4.34       90.58     77.61 o 
  -2  14   4     3249.18     2930.39    214.12 o 
  -1  14   4       88.90      138.11     61.84 o 
   0  14   4      605.14      616.88     77.90 o 
   1  14   4     2185.86     2188.36    156.52 o 
   2  14   4    10354.03    10198.22    248.64 o 
   3  14   4        5.80       -3.31     61.32 o 
   4  14   4     4935.63     4659.75    199.11 o 
   5  14   4      835.84      784.35    106.18 o 
   6  14   4    12019.56    13057.29    634.76 o 
  -6  15   4      459.49      555.28    160.26 o 
  -5  15   4     7459.42     7085.60    514.73 o 
  -4  15   4      832.99      864.23    116.66 o 
  -3  15   4      196.74      250.55    127.20 o 
  -2  15   4      279.83      368.57    135.44 o 
  -1  15   4    10164.67     9411.04    423.30 o 
   0  15   4      516.94      594.51     77.99 o 
   1  15   4     1706.05     1462.78    102.35 o 
   2  15   4     1520.63     1691.93    107.85 o 
   3  15   4     9768.76     9551.83    247.90 o 
   4  15   4      238.51      274.70     94.72 o 
   5  15   4     2807.27     3005.60    313.31 o 
  -4  16   4     2395.51     2620.26    230.60 o 
  -3  16   4      132.34      196.32    129.44 o 
  -2  16   4     7936.02     8431.30    398.26 o 
  -1  16   4      625.64      746.79    157.08 o 
   0  16   4     2099.04     2260.78    195.29 o 
   1  16   4      928.37      934.18    126.20 o 
   2  16   4     7287.34     6628.31    203.15 o 
   3  16   4     1205.90     1445.36    156.32 o 
   4  16   4      396.06      403.43    158.06 o 
  -2  17   4       62.14       72.59    132.25 o 
  -1  17   4    10031.11    10043.45    455.30 o 
   0  17   4     1775.48     1827.38    120.36 o 
   1  17   4     1972.01     1850.82    122.43 o 
   2  17   4       40.21      153.28     85.86 o 
 -11   0   5     3941.37     3787.05    387.86 o 
  -9   0   5      389.97      603.48    131.04 o 
  -7   0   5     5908.65     6054.38    292.33 o 
  -5   0   5       45.06       78.77     70.62 o 
  -3   0   5    53395.12    50085.08   1063.70 o 
  -1   0   5     9843.95     9145.55    216.73 o 
   1   0   5    86093.77    82975.27   2454.48 o 
   3   0   5    17361.94    16138.76    563.02 o 
   5   0   5    21815.43    20550.63    714.10 o 
   7   0   5       56.56      -45.43     86.26 o 
 -11   1   5     1619.39     1873.92    120.45 o 
 -10   1   5     3112.82     3132.34    136.43 o 
  -9   1   5       47.81       52.75     59.33 o 
  -8   1   5      405.84      541.48     86.90 o 
  -7   1   5      804.90      641.66     63.15 o 
  -6   1   5     4864.78     5074.00    142.76 o 
  -5   1   5     1058.03      949.68     96.77 o 
  -4   1   5    12169.10    11983.65    220.88 o 
  -3   1   5     3199.20     2808.13     70.68 o 
  -2   1   5    31693.70    30793.42    466.21 o 
  -1   1   5      363.63      594.91     43.86 o 
   0   1   5    37273.89    35564.11    509.45 o 
   1   1   5      169.56      209.53     21.38 o 
   2   1   5    26627.79    26364.05    600.28 o 
   3   1   5     5872.77     5658.19    122.12 o 
   4   1   5    33636.33    31654.52    551.90 o 
   5   1   5      814.35      838.06     51.00 o 
   6   1   5      929.68     1055.18     88.14 o 
   7   1   5     5658.98     4977.49    147.34 o 
   8   1   5     5222.87     5308.72    302.91 o 
   9   1   5     1213.03     1090.44    197.07 o 
 -11   2   5     4256.45     4131.98    209.52 o 
 -10   2   5      210.57      184.94     72.68 o 
  -9   2   5     2814.50     2675.21    211.36 o 
  -8   2   5     2069.41     2055.27    179.09 o 
  -7   2   5    12633.99    12565.58    273.11 o 
  -6   2   5    14358.57    14289.79    295.17 o 
  -5   2   5     3718.53     3679.90    179.51 o 
  -4   2   5       22.72       31.97     28.30 o 
  -3   2   5    17679.55    17275.74    253.71 o 
  -2   2   5    28377.45    25836.79    398.37 o 
  -1   2   5     9940.96     9725.03    191.98 o 
   0   2   5     1567.36     1702.90     58.01 o 
   1   2   5    33965.18    34579.53    669.62 o 
   2   2   5     3515.27     3895.90    238.80 o 
   3   2   5     7193.23     7134.99    171.07 o 
   4   2   5    23293.96    22047.65    553.67 o 
   5   2   5    13878.38    14003.84    401.41 o 
   6   2   5      149.89      106.63     39.30 o 
   7   2   5     2441.14     2260.12    205.13 o 
   8   2   5     3169.75     2930.56    173.48 o 
   9   2   5     7569.96     6204.43    392.45 o 
 -11   3   5     2556.89     2964.86    213.32 o 
 -10   3   5     5250.70     5437.29    231.72 o 
  -9   3   5       15.98      -42.19     57.39 o 
  -8   3   5    13345.89    13669.05    298.29 o 
  -7   3   5      180.78      236.55     53.91 o 
  -6   3   5     8077.79     7538.59    186.85 o 
  -5   3   5     4223.08     3923.98     97.76 o 
  -4   3   5    12488.87    12303.58    214.99 o 
  -3   3   5     2358.53     1838.11     81.79 o 
  -2   3   5    11653.39    11915.40    206.28 o 
  -1   3   5      471.91      455.75     74.25 o 
   0   3   5     2567.41     2888.28     82.71 o 
   1   3   5        8.42       22.06     23.17 o 
   2   3   5     5448.85     5804.65    104.96 o 
   3   3   5     9991.26     9581.15    191.87 o 
   4   3   5     8554.99     8966.88    187.50 o 
   5   3   5      110.06       58.59     33.31 o 
   6   3   5    14981.82    15024.90    302.65 o 
   7   3   5     8809.59     8958.95    325.64 o 
   8   3   5    13590.01    13338.00    379.86 o 
   9   3   5     1097.18     1195.96    197.91 o 
  10   3   5     7874.04     7242.42    353.40 o 
 -11   4   5     2148.67     2159.82    435.35 o 
 -10   4   5      243.43      286.09    117.36 o 
  -9   4   5    26355.51    25515.05   1083.70 o 
  -8   4   5      286.94      385.10     67.04 o 
  -7   4   5     8551.47     8509.07    208.80 o 
  -6   4   5     1136.55     1086.78     70.61 o 
  -5   4   5    32402.75    32193.69    573.82 o 
  -4   4   5     1144.99     1185.49     76.00 o 
  -3   4   5      285.44      374.99     34.38 o 
  -2   4   5     8944.68     8488.78    262.02 o 
  -1   4   5    12359.68    13213.95    254.72 o 
   0   4   5     1352.88     1312.19     77.04 o 
   1   4   5      675.38      482.86     41.05 o 
   2   4   5     1648.16     1616.06     48.50 o 
   3   4   5    13633.65    15359.71    290.71 o 
   4   4   5     4760.52     4916.92    186.64 o 
   5   4   5     1479.74     1564.57    110.85 o 
   6   4   5      160.58      195.23     38.68 o 
   7   4   5    22526.26    23052.28    462.62 o 
   8   4   5      255.40      296.09    208.64 o 
   9   4   5     9574.40     9759.81    446.69 o 
  10   4   5      255.70      449.43    114.12 o 
 -11   5   5       31.03       47.43    108.94 o 
 -10   5   5     5185.36     5491.14    318.79 o 
  -9   5   5       29.78      -44.62     84.84 o 
  -8   5   5    17530.98    18129.72    524.90 o 
  -7   5   5      238.18      223.17     78.37 o 
  -6   5   5    14823.22    14439.33    299.42 o 
  -5   5   5      494.11      423.46     49.90 o 
  -4   5   5    13203.24    12768.52    219.96 o 
  -3   5   5     1418.75     1288.89     57.15 o 
  -2   5   5     5816.23     6468.71    282.81 o 
  -1   5   5        3.75      134.25     91.96 o 
   0   5   5      256.94      509.10     42.95 o 
   1   5   5       29.63      115.24    112.52 o 
   2   5   5     3805.61     4148.16    120.13 o 
   3   5   5     1153.19     1243.15     85.93 o 
   4   5   5     1901.45     2041.35     75.77 o 
   5   5   5     2325.13     2302.82     74.46 o 
   6   5   5    25899.95    26938.17    520.52 o 
   7   5   5       11.28       55.78     53.47 o 
   8   5   5     4876.84     5072.72    211.21 o 
   9   5   5       23.98       36.82     82.31 o 
  10   5   5    20151.70    20284.01    998.37 o 
 -11   6   5     1387.15     1758.20    169.47 o 
 -10   6   5        3.64       13.79    100.61 o 
  -9   6   5    13327.30    13745.60    775.12 o 
  -8   6   5      533.29      573.61    103.24 o 
  -7   6   5     3071.67     2876.17    162.09 o 
  -6   6   5     2801.55     2603.24    334.05 o 
  -5   6   5    19672.91    19297.22    707.82 o 
  -4   6   5      686.81      553.19     38.93 o 
  -3   6   5     2490.81     2498.94     73.04 o 
  -2   6   5    10691.23    10111.09    215.79 o 
  -1   6   5    23378.61    23927.95    546.77 o 
   0   6   5     1002.48      997.33     66.73 o 
   1   6   5      173.41      191.78     33.58 o 
   2   6   5      114.14      114.62     27.80 o 
   3   6   5    19336.57    19660.00    311.98 o 
   4   6   5    11007.41    10730.65    225.67 o 
   5   6   5     1693.25     1769.89     68.16 o 
   6   6   5     1166.87     1204.41     95.20 o 
   7   6   5    17005.29    17230.04    452.67 o 
   8   6   5      812.48      948.38    108.16 o 
   9   6   5     4762.45     4830.35    220.95 o 
  10   6   5      270.36      335.48    110.34 o 
 -10   7   5     2323.12     2287.35    178.49 o 
  -9   7   5       11.65        7.83     95.41 o 
  -8   7   5     5080.38     4950.68    222.59 o 
  -7   7   5      505.03      607.23    103.45 o 
  -6   7   5     6335.50     6496.36    232.94 o 
  -5   7   5     6746.61     6436.58    383.84 o 
  -4   7   5     9847.67     9869.08    320.79 o 
  -3   7   5     5103.49     4896.13    133.53 o 
  -2   7   5    12344.96    11858.22    259.03 o 
  -1   7   5      235.31      183.54     40.39 o 
   0   7   5    16734.14    16797.62    386.95 o 
   1   7   5      924.13      909.35     78.85 o 
   2   7   5    22058.98    22208.66    349.05 o 
   3   7   5     4960.14     4545.76    105.82 o 
   4   7   5     3393.56     3504.97     92.45 o 
   5   7   5       69.56       30.31     34.38 o 
   6   7   5     8242.04     8650.39    219.53 o 
   7   7   5     7289.64     7374.22    396.90 o 
   8   7   5     1512.22     1515.60    129.21 o 
   9   7   5     1020.11     1189.10    238.47 o 
  10   7   5     4441.02     4533.92    499.47 o 
 -10   8   5      997.35      849.06    138.93 o 
  -9   8   5      483.38      345.99    112.93 o 
  -8   8   5     2043.95     1851.18    230.60 o 
  -7   8   5     2031.79     1932.16    146.75 o 
  -6   8   5     2063.02     1794.69    400.56 o 
  -5   8   5     2813.38     2644.45    155.58 o 
  -4   8   5     1762.23     1622.80    115.82 o 
  -3   8   5    13058.32    13024.78    577.53 o 
  -2   8   5     8719.32     8308.64    205.92 o 
  -1   8   5    23008.73    22397.96    423.06 o 
   0   8   5     2465.84     2536.38     78.40 o 
   1   8   5    24936.90    24682.46    435.89 o 
   2   8   5     2535.18     2716.03    109.95 o 
   3   8   5    14096.98    13872.99    272.14 o 
   4   8   5    20171.34    20084.97    329.39 o 
   5   8   5     8237.69     7987.73    163.58 o 
   6   8   5       15.17       24.11     50.50 o 
   7   8   5     1708.57     1667.96    125.92 o 
   8   8   5     1045.32     1098.35    119.48 o 
   9   8   5     1073.32     1215.24    341.73 o 
  -9   9   5       23.94       72.81    107.42 o 
  -8   9   5      174.08       90.21     96.48 o 
  -7   9   5       10.10      122.26     89.48 o 
  -6   9   5     2154.79     2081.36    223.06 o 
  -5   9   5      907.84      639.83     93.03 o 
  -4   9   5     4846.61     4641.79    189.77 o 
  -3   9   5      214.43      210.30     49.92 o 
  -2   9   5    15318.86    14706.14    305.14 o 
  -1   9   5      172.04      200.38     49.39 o 
   0   9   5    26878.79    26148.13    411.30 o 
   1   9   5      399.05      471.80     49.86 o 
   2   9   5    18370.28    17640.06    334.01 o 
   3   9   5     1079.92     1031.42     64.85 o 
   4   9   5    18413.91    17978.74    343.68 o 
   5   9   5     1265.63     1240.14     73.12 o 
   6   9   5      926.31      933.61     97.94 o 
   7   9   5     1263.33     1434.40    208.78 o 
   8   9   5     2443.33     2386.47    159.57 o 
   9   9   5      393.29      338.53    108.03 o 
  -9  10   5       35.30     -106.19    116.94 o 
  -8  10   5       21.93       99.87    100.85 o 
  -7  10   5     6358.34     6286.38    664.08 o 
  -6  10   5     1229.37      992.18    122.79 o 
  -5  10   5      727.37      663.38     96.17 o 
  -4  10   5     2444.99     2470.82    142.70 o 
  -3  10   5    23574.64    24216.91    876.56 o 
  -2  10   5      793.92      883.01     71.65 o 
  -1  10   5     1440.10     1446.47     97.45 o 
   0  10   5       66.95       92.49     41.54 o 
   1  10   5    40652.41    41172.35    895.27 o 
   2  10   5      512.27      510.79     55.82 o 
   3  10   5     3155.71     3255.70    137.06 o 
   4  10   5      378.66      370.58     52.98 o 
   5  10   5    17554.10    17154.09    445.73 o 
   6  10   5      822.69      957.95    155.72 o 
   7  10   5      238.34      249.27     88.12 o 
   8  10   5      327.81      429.72    101.27 o 
   9  10   5     2330.71     2438.78    180.29 o 
  -8  11   5     2700.73     2833.44    196.44 o 
  -7  11   5      321.36      528.48    116.56 o 
  -6  11   5     4308.58     4630.38    216.57 o 
  -5  11   5     1575.57     1436.24    123.63 o 
  -4  11   5     4861.12     4609.93    728.99 o 
  -3  11   5     2244.95     2006.33    148.74 o 
  -2  11   5     4252.56     4286.91    144.35 o 
  -1  11   5     1122.69     1209.45    141.68 o 
   0  11   5    10313.74    10319.21    282.65 o 
   1  11   5        1.78       -1.64     42.43 o 
   2  11   5     3173.44     3308.46    165.19 o 
   3  11   5     1503.94     1373.46    110.07 o 
   4  11   5    15196.80    14733.24    301.80 o 
   5  11   5     1225.78     1243.06    245.21 o 
   6  11   5     1088.50      987.30    110.28 o 
   7  11   5     2247.71     2597.71    181.66 o 
   8  11   5     9113.38     9758.28    980.06 o 
  -8  12   5      591.30      625.60    131.74 o 
  -7  12   5     9745.28     9969.07    398.78 o 
  -6  12   5     2473.43     2165.34    160.98 o 
  -5  12   5     3812.43     3424.43    230.79 o 
  -4  12   5      107.67       92.80     81.70 o 
  -3  12   5     6476.36     6037.64    231.85 o 
  -2  12   5     5061.53     4921.32    162.45 o 
  -1  12   5      772.20      797.93     81.72 o 
   0  12   5      361.83      365.36     55.67 o 
   1  12   5     4769.57     4899.54    167.92 o 
   2  12   5      979.49     1080.00     78.72 o 
   3  12   5      879.22      738.80     81.24 o 
   4  12   5     5541.80     5497.71    249.24 o 
   5  12   5     9710.98     9654.51    434.98 o 
   6  12   5       52.31      111.69     80.96 o 
   7  12   5     5181.25     5384.61    278.79 o 
  -7  13   5      142.54      226.52    114.55 o 
  -6  13   5     9211.27     9171.17    326.02 o 
  -5  13   5      323.95      223.20    108.00 o 
  -4  13   5     4382.57     4251.67    210.65 o 
  -3  13   5        7.56       -1.90     75.67 o 
  -2  13   5     2299.56     2060.34    149.96 o 
  -1  13   5        2.96      -90.69     60.46 o 
   0  13   5     1359.74     1145.25     77.80 o 
   1  13   5      347.90      321.43     65.01 o 
   2  13   5     1792.67     1661.16     98.98 o 
   3  13   5      308.70      394.88     70.21 o 
   4  13   5     1022.55     1016.82    200.25 o 
   5  13   5      870.38      556.84    186.77 o 
   6  13   5     6102.44     6384.64    421.12 o 
   7  13   5     1433.29     1462.32    143.62 o 
  -6  14   5       52.39     -100.71     95.06 o 
  -5  14   5    10066.20     9004.80    317.43 o 
  -4  14   5     3084.21     2759.99    368.90 o 
  -3  14   5     1298.99      991.13    151.92 o 
  -2  14   5     1322.46     1103.63    296.78 o 
  -1  14   5     5475.53     5165.92    209.59 o 
   0  14   5      825.10      751.20     79.60 o 
   1  14   5       38.97       22.86     61.09 o 
   2  14   5     2525.00     2508.72    122.85 o 
   3  14   5     4153.33     3860.55    149.29 o 
   4  14   5       58.70        8.06    156.98 o 
   5  14   5     1735.84     1672.10    246.62 o 
   6  14   5     1760.59     1829.64    265.16 o 
  -5  15   5      696.09      837.42    133.07 o 
  -4  15   5     3874.97     3684.37    203.46 o 
  -3  15   5     1264.18     1325.16    173.93 o 
  -2  15   5     4607.84     4087.24    267.79 o 
  -1  15   5      890.14     1047.66    205.69 o 
   0  15   5     2142.23     1935.74    154.28 o 
   1  15   5       24.09       29.52     68.38 o 
   2  15   5     3978.99     3676.82    197.43 o 
   3  15   5      523.55      532.99    115.66 o 
   4  15   5      786.25     1181.11    234.35 o 
   5  15   5     1609.68     1610.65    255.98 o 
  -3  16   5      970.08     1064.96    173.93 o 
  -2  16   5     2239.52     2688.83    239.69 o 
  -1  16   5    12334.80    12622.78    524.24 o 
   0  16   5       74.41       13.66     72.03 o 
   1  16   5     1828.37     1911.51    118.67 o 
   2  16   5        2.13       99.95     75.08 o 
   3  16   5     8478.87     8497.04    318.98 o 
 -10   0   6    11803.34    12616.96    371.02 o 
  -8   0   6      260.65      405.91     85.14 o 
  -6   0   6     8652.46     9095.85    377.00 o 
  -4   0   6      226.94      120.23     47.50 o 
  -2   0   6     1394.30     1664.07     82.78 o 
   0   0   6    12860.20    13008.35    327.87 o 
   2   0   6    16510.71    15424.47    550.37 o 
   4   0   6    34039.75    30964.53   1017.48 o 
   6   0   6    14040.71    12982.27    531.08 o 
   8   0   6    10846.33    10211.67    493.24 o 
 -11   1   6    11170.18    11951.99    332.75 o 
 -10   1   6        1.53      -71.63     64.18 o 
  -9   1   6     2079.09     2105.97    208.04 o 
  -8   1   6     2344.35     2410.76    114.19 o 
  -7   1   6    15850.46    15001.56    316.57 o 
  -6   1   6        2.27       40.59     46.93 o 
  -5   1   6       32.04       41.29     41.49 o 
  -4   1   6     2003.86     1882.44     76.38 o 
  -3   1   6    15913.34    16270.74    248.13 o 
  -2   1   6     4752.60     4258.53    113.46 o 
  -1   1   6      134.84      224.89     31.36 o 
   0   1   6      140.23      134.54     20.63 o 
   1   1   6    56093.84    56044.78    934.84 o 
   2   1   6     6455.99     6411.10    203.68 o 
   3   1   6    12309.22    11674.10    319.73 o 
   4   1   6     2523.42     2535.76    133.21 o 
   5   1   6    34967.50    32666.87    767.10 o 
   6   1   6       32.12       34.50     70.30 o 
   7   1   6     4263.10     3814.70    214.63 o 
   8   1   6     1536.34     1513.92    144.43 o 
   9   1   6     8780.15     8429.89    463.83 o 
 -11   2   6     1655.13     1800.41    157.32 o 
 -10   2   6     5131.95     4882.70    174.50 o 
  -9   2   6       94.36      110.91     68.07 o 
  -8   2   6     3940.76     4160.78    145.19 o 
  -7   2   6     4552.66     4490.21    148.34 o 
  -6   2   6     6461.70     6352.04    172.58 o 
  -5   2   6      246.55      188.47     51.73 o 
  -4   2   6     9039.34     8863.53    174.72 o 
  -3   2   6      583.22      511.06     37.84 o 
  -2   2   6     6920.44     6878.11    139.40 o 
  -1   2   6     5586.08     5086.13    123.03 o 
   0   2   6    13910.45    14565.42    275.09 o 
   1   2   6    15652.54    15053.38    310.86 o 
   2   2   6     9731.26     9504.74    270.39 o 
   3   2   6       16.26      100.35     55.29 o 
   4   2   6    14961.81    14835.95    396.55 o 
   5   2   6      358.98      359.79     78.53 o 
   6   2   6     7326.40     7195.33    256.55 o 
   7   2   6     5410.43     4923.94    219.32 o 
   8   2   6     7758.75     7097.44    637.34 o 
   9   2   6       94.39      -85.89    146.87 o 
 -11   3   6     1732.54     1677.85    156.19 o 
 -10   3   6       37.65      -27.20     85.25 o 
  -9   3   6     4659.25     4353.33    202.00 o 
  -8   3   6     8829.04     8746.24    225.66 o 
  -7   3   6     4967.41     4961.67    154.99 o 
  -6   3   6     1278.63     1446.85     86.01 o 
  -5   3   6    22676.43    21846.04    358.32 o 
  -4   3   6     5500.16     5694.20    128.89 o 
  -3   3   6    13354.47    12521.20    200.15 o 
  -2   3   6    18989.69    18016.20    321.04 o 
  -1   3   6    30092.32    30624.75    537.45 o 
   0   3   6      713.14     1032.10     53.65 o 
   1   3   6     4198.50     4176.23    108.99 o 
   2   3   6    14723.88    14244.88    276.78 o 
   3   3   6     7623.32     8005.32    251.68 o 
   4   3   6     2436.24     2142.05    389.64 o 
   5   3   6     4757.53     4847.38    200.41 o 
   6   3   6      675.75      655.40     97.52 o 
   7   3   6     8426.61     8005.91    288.94 o 
   8   3   6     5731.79     6128.62    261.59 o 
   9   3   6     3236.58     2949.21    296.35 o 
 -11   4   6      970.75      986.62    136.21 o 
 -10   4   6      747.32      616.65    119.61 o 
  -9   4   6      309.17      287.23    101.55 o 
  -8   4   6     9905.78    10020.90    316.79 o 
  -7   4   6     1424.57     1495.17    136.92 o 
  -6   4   6    10969.84    10186.69    237.01 o 
  -5   4   6       53.51      128.78     49.02 o 
  -4   4   6    28610.93    26476.67    473.45 o 
  -3   4   6        4.73        5.87     28.55 o 
  -2   4   6    24354.26    23154.76    562.52 o 
  -1   4   6        6.40       47.46     31.30 o 
   0   4   6    16740.92    17491.65    330.50 o 
   1   4   6     3269.40     3477.45    102.42 o 
   2   4   6     6131.27     6826.32    160.69 o 
   3   4   6        0.69       63.76     58.12 o 
   4   4   6       84.63       60.34     61.49 o 
   5   4   6      337.09      249.08    118.25 o 
   6   4   6     4047.23     4446.54    199.35 o 
   7   4   6      875.14      925.73    184.19 o 
   8   4   6     1761.10     2150.91    240.06 o 
   9   4   6       31.93       82.42    165.04 o 
  10   4   6     9442.75     9873.36    579.31 o 
 -10   5   6      287.85      226.55    250.13 o 
  -9   5   6     8501.83     8552.49    302.72 o 
  -8   5   6       21.41       58.38     83.55 o 
  -7   5   6     2501.84     2484.63    151.27 o 
  -6   5   6      264.19      249.09     77.42 o 
  -5   5   6    51828.37    50597.68    873.49 o 
  -4   5   6      251.16      263.97     41.68 o 
  -3   5   6     8716.99     8107.27    160.39 o 
  -2   5   6       20.93       25.23     32.23 o 
  -1   5   6    38818.16    37802.07    712.39 o 
   0   5   6      596.45      593.18     49.80 o 
   1   5   6      155.29      238.37     41.00 o 
   2   5   6      460.29      511.29     38.00 o 
   3   5   6    12971.20    13530.79    267.51 o 
   4   5   6      186.99      293.88     74.36 o 
   5   5   6       71.17      104.49     72.36 o 
   6   5   6      870.90      997.24    111.97 o 
   7   5   6    10019.75    10169.76    337.53 o 
   8   5   6      357.77      318.93    161.29 o 
   9   5   6     1458.34     1834.61    259.64 o 
  10   5   6       43.66       27.72    194.26 o 
 -10   6   6      962.54      867.01    131.26 o 
  -9   6   6      531.21      709.13    119.50 o 
  -8   6   6     9834.11     9004.09    310.78 o 
  -7   6   6     3101.04     2746.28    162.29 o 
  -6   6   6     4568.48     4770.37    200.36 o 
  -5   6   6       64.67      -20.38    109.26 o 
  -4   6   6    11805.77    11053.17    203.12 o 
  -3   6   6     1022.20     1024.06     76.42 o 
  -2   6   6    18812.27    18151.13    350.95 o 
  -1   6   6     2925.16     2632.20    145.67 o 
   0   6   6    11813.73    12021.18    249.48 o 
   1   6   6     4803.19     4604.14    155.98 o 
   2   6   6     6896.82     7410.20    143.95 o 
   3   6   6       78.31       62.23     28.70 o 
   4   6   6      779.38      952.16    103.71 o 
   5   6   6      347.90      222.15     81.89 o 
   6   6   6     6657.48     6642.09    342.20 o 
   7   6   6     2275.83     2384.60    238.19 o 
   8   6   6     2840.60     2450.45    260.01 o 
   9   6   6      334.90      467.29    185.27 o 
  10   6   6     8568.49     9140.62    550.93 o 
 -10   7   6       23.43       24.25    108.08 o 
  -9   7   6     6064.23     5901.86    387.40 o 
  -8   7   6     5250.97     5626.74    242.38 o 
  -7   7   6     2254.24     2142.53    150.82 o 
  -6   7   6     1016.48     1044.09    112.69 o 
  -5   7   6    14957.61    15153.92    760.93 o 
  -4   7   6     4387.72     3930.31    173.98 o 
  -3   7   6     3410.52     3562.49    115.84 o 
  -2   7   6    11164.16     9936.53    222.30 o 
  -1   7   6    12973.59    12385.49    259.08 o 
   0   7   6       67.46        1.13     47.21 o 
   1   7   6     5457.66     5562.79    121.56 o 
   2   7   6    10323.91    10224.34    187.27 o 
   3   7   6    15903.06    15870.11    326.88 o 
   4   7   6      831.68      842.34     98.42 o 
   5   7   6     7061.58     7348.33    261.00 o 
   6   7   6        2.58      111.09     79.12 o 
   7   7   6     8710.13     9720.59    484.34 o 
   8   7   6     6255.67     7158.21    428.23 o 
   9   7   6     1323.85     1102.06    223.39 o 
 -10   8   6     6036.87     6598.70    289.67 o 
  -9   8   6       87.12       55.18    105.82 o 
  -8   8   6     3339.89     2770.26    383.37 o 
  -7   8   6     1298.67     1435.87    300.85 o 
  -6   8   6     2228.52     2053.34    144.46 o 
  -5   8   6      186.43      144.63     71.70 o 
  -4   8   6     1053.23      894.38     94.85 o 
  -3   8   6       46.70       25.94     41.97 o 
  -2   8   6     5425.96     5541.76    153.70 o 
  -1   8   6     2058.60     1980.07     91.47 o 
   0   8   6     6343.80     6352.08    195.33 o 
   1   8   6     2459.61     2465.71    253.57 o 
   2   8   6    15687.64    15838.45    302.49 o 
   3   8   6      348.70      427.26     60.28 o 
   4   8   6    15958.98    15204.44    419.85 o 
   5   8   6       12.46       45.83     74.85 o 
   6   8   6    11845.40    12057.14    367.94 o 
   7   8   6     2176.65     2301.62    243.62 o 
   8   8   6     5720.75     5856.93    400.04 o 
   9   8   6      124.45      -65.28    162.70 o 
  -9   9   6     1521.67     1408.41    161.52 o 
  -8   9   6      726.67      748.01    129.24 o 
  -7   9   6     6745.53     6986.77    274.69 o 
  -6   9   6     2177.42     2178.54    196.70 o 
  -5   9   6      837.98      911.39    109.21 o 
  -4   9   6     2188.21     2422.76    351.05 o 
  -3   9   6     5470.56     5253.21    152.88 o 
  -2   9   6     2249.74     2131.81     97.92 o 
  -1   9   6      269.96      311.25     55.87 o 
   0   9   6     1611.77     1515.51     85.62 o 
   1   9   6    23414.89    23316.20    421.74 o 
   2   9   6     1329.02     1255.03     89.89 o 
   3   9   6     9039.09     9476.92    278.61 o 
   4   9   6     1243.91     1711.34    192.29 o 
   5   9   6    22451.73    23898.95    887.66 o 
   6   9   6     1081.26     1307.18    199.32 o 
   7   9   6     3234.38     3385.69    296.92 o 
   8   9   6     1058.71     1199.14    127.26 o 
   9   9   6     7185.86     7558.35    485.74 o 
  -9  10   6      990.13     1022.27    160.54 o 
  -8  10   6     1315.46     1398.42    251.44 o 
  -7  10   6      240.12      204.42    106.72 o 
  -6  10   6     6290.70     6005.22    416.81 o 
  -5  10   6      324.16      285.03     90.74 o 
  -4  10   6     3038.25     2769.39    338.22 o 
  -3  10   6      426.30      382.26     80.51 o 
  -2  10   6     1066.77     1136.81     79.42 o 
  -1  10   6      508.39      542.93     66.22 o 
   0  10   6     9673.54     9468.39    237.18 o 
   1  10   6     1663.12     1795.08    135.37 o 
   2  10   6    10858.04    10686.44    232.52 o 
   3  10   6      260.23      224.94     92.96 o 
   4  10   6    23588.53    23003.42    853.00 o 
   5  10   6       32.50        5.53    124.29 o 
   6  10   6     4590.53     5025.75    346.09 o 
   7  10   6      479.36      663.43    188.55 o 
   8  10   6     6483.08     7375.33    472.72 o 
  -8  11   6     2709.41     2895.02    205.18 o 
  -7  11   6     8057.01     8292.11    423.88 o 
  -6  11   6       73.02      -43.15     91.92 o 
  -5  11   6       92.27       63.15     82.15 o 
  -4  11   6      240.80      269.17     86.47 o 
  -3  11   6    11571.19    11192.77   1393.12 o 
  -2  11   6     3930.46     4046.78    142.31 o 
  -1  11   6     1465.92     1551.71    152.32 o 
   0  11   6     1560.59     1596.75    158.00 o 
   1  11   6    16572.09    16816.44    408.92 o 
   2  11   6     5124.66     5491.42    210.09 o 
   3  11   6     1859.65     1860.42    133.37 o 
   4  11   6      327.14      285.77    140.68 o 
   5  11   6     8716.58     9293.48    476.94 o 
   6  11   6       97.16     -186.16    124.11 o 
   7  11   6     1513.97     1609.90    241.47 o 
   8  11   6     1179.29     1314.77    251.68 o 
  -7  12   6     1554.25     1813.36    236.78 o 
  -6  12   6     7756.72     7935.65    353.35 o 
  -5  12   6       48.45      -22.12     80.47 o 
  -4  12   6    10084.37     9840.58    323.90 o 
  -3  12   6        2.35      -75.23     86.59 o 
  -2  12   6     9400.38     8750.30    229.71 o 
  -1  12   6     2358.78     2294.87    116.06 o 
   0  12   6     4345.63     4331.23    169.53 o 
   1  12   6     2460.59     2566.14    133.60 o 
   2  12   6     2673.62     2448.56    173.90 o 
   3  12   6       23.00       39.54     82.13 o 
   4  12   6     5704.82     5261.88    348.99 o 
   5  12   6      324.21      443.13    168.60 o 
   6  12   6     1526.93     1415.64    228.54 o 
   7  12   6     1034.87     1244.14    244.75 o 
  -7  13   6     4227.60     4028.60    237.75 o 
  -6  13   6     1294.38     1356.69    295.42 o 
  -5  13   6     8839.12     8246.05    303.67 o 
  -4  13   6     1915.88     1606.67    144.26 o 
  -3  13   6    11593.48    10583.21    488.32 o 
  -2  13   6     3635.91     3610.44    192.98 o 
  -1  13   6     8824.46     8925.91    243.11 o 
   0  13   6     1166.45     1250.81     99.77 o 
   1  13   6     2891.10     2789.42    121.96 o 
   2  13   6     2941.33     2859.11    168.80 o 
   3  13   6      680.24      717.77    114.38 o 
   4  13   6      570.79      659.77    189.48 o 
   5  13   6      548.15      469.91    189.95 o 
   6  13   6      675.52      942.92    219.92 o 
  -6  14   6     5590.82     5448.06    264.41 o 
  -5  14   6      271.88      193.86    108.89 o 
  -4  14   6     9620.39     9361.50    418.26 o 
  -3  14   6       34.88       62.96     90.80 o 
  -2  14   6    10014.31     9792.61    330.35 o 
  -1  14   6      335.15      305.97     89.09 o 
   0  14   6     3767.38     3791.86    190.92 o 
   1  14   6       19.87       23.06     65.68 o 
   2  14   6     2350.60     2386.64    164.71 o 
   3  14   6      251.70      359.27    161.10 o 
   4  14   6      543.57      309.28    176.84 o 
   5  14   6      414.79      243.62    185.27 o 
  -4  15   6      192.94       67.23    121.81 o 
  -3  15   6     1471.00     1531.45    297.24 o 
  -2  15   6      325.32      443.50    144.52 o 
  -1  15   6    11087.62    11317.48    477.22 o 
   0  15   6     2263.30     2442.84    219.74 o 
   1  15   6      111.95       83.20     98.66 o 
   2  15   6      228.84      341.11    263.15 o 
   3  15   6     6628.61     6642.70    277.17 o 
   4  15   6       63.91      178.99    179.65 o 
  -2  16   6     3372.27     2853.58    249.43 o 
  -1  16   6      685.58      811.79    165.41 o 
   0  16   6     3402.80     3507.17    232.29 o 
   1  16   6     1287.80     1540.62    157.92 o 
   2  16   6     6910.53     6835.57    418.35 o 
 -11   0   7    10500.77    10483.17    401.45 o 
  -9   0   7     5845.23     6053.08    233.02 o 
  -7   0   7    26935.82    27419.21    632.07 o 
  -5   0   7      203.82      266.72     64.08 o 
  -3   0   7    15521.65    15196.71    307.13 o 
  -1   0   7     2652.37     2244.27     92.43 o 
   1   0   7    11049.88    11931.91    458.49 o 
   3   0   7      318.95      379.53    101.34 o 
   5   0   7    44534.84    41195.68   1345.30 o 
   7   0   7     6224.43     6240.30    360.05 o 
   9   0   7    27727.97    25401.89    996.50 o 
 -11   1   7        5.08        9.33     81.50 o 
 -10   1   7    14017.86    14922.30    349.91 o 
  -9   1   7      234.28      202.73     71.40 o 
  -8   1   7     9238.20     9306.85    238.22 o 
  -7   1   7     2192.82     2256.76    108.76 o 
  -6   1   7    18407.80    18827.75    379.55 o 
  -5   1   7      801.11      777.22     59.62 o 
  -4   1   7     1069.33     1168.03     76.11 o 
  -3   1   7     4396.93     4242.17    100.18 o 
  -2   1   7     4940.96     5281.64    144.81 o 
  -1   1   7      733.65      862.16     51.27 o 
   0   1   7      985.80     1155.36     45.99 o 
   1   1   7      342.66      340.03     79.86 o 
   2   1   7    11123.32    12091.21    413.01 o 
   3   1   7     2114.84     1904.92    134.41 o 
   4   1   7    11139.68    10591.77    318.17 o 
   5   1   7     2441.68     2276.98    142.45 o 
   6   1   7     6982.05     6614.89    254.88 o 
   7   1   7       79.51      125.03     85.96 o 
   8   1   7    16389.51    16901.21    506.53 o 
   9   1   7        7.04      -50.30    152.95 o 
 -10   2   7      762.98      990.79    246.34 o 
  -9   2   7     4515.25     4870.94    169.47 o 
  -8   2   7     3374.04     3326.08    239.72 o 
  -7   2   7     7184.45     7265.18    202.38 o 
  -6   2   7     1416.11     1373.32     89.76 o 
  -5   2   7     7403.21     7591.78    165.13 o 
  -4   2   7    13144.82    11854.96    201.24 o 
  -3   2   7    17115.05    16676.56    258.56 o 
  -2   2   7     1487.59     1708.94     76.69 o 
  -1   2   7     4256.53     4268.09    116.11 o 
   0   2   7     2120.92     2187.49     59.40 o 
   1   2   7    14112.67    14642.33    280.69 o 
   2   2   7    18104.80    16926.98    434.21 o 
   3   2   7     6121.68     5846.78    211.62 o 
   4   2   7        6.52       43.29     63.97 o 
   5   2   7    15014.48    15198.11    427.87 o 
   6   2   7    12469.85    12557.18    384.85 o 
   7   2   7     5504.11     5204.43    240.57 o 
   8   2   7     1341.14     1341.17    147.74 o 
   9   2   7     6519.22     5957.81    408.00 o 
 -10   3   7      502.57      226.46    102.39 o 
  -9   3   7     1026.38     1167.52    130.12 o 
  -8   3   7     3239.40     2957.15    130.25 o 
  -7   3   7     3166.09     3298.09    130.75 o 
  -6   3   7     4053.32     4269.95    145.73 o 
  -5   3   7     1122.67     1058.65     62.73 o 
  -4   3   7    11617.57    11215.23    241.58 o 
  -3   3   7     6446.01     5975.29    122.45 o 
  -2   3   7    17664.54    17103.32    290.95 o 
  -1   3   7      598.85      701.34     50.94 o 
   0   3   7    21464.47    20620.63    382.50 o 
   1   3   7     2339.65     2431.97     84.37 o 
   2   3   7    13079.75    13118.73    263.47 o 
   3   3   7     3114.15     2769.86    147.01 o 
   4   3   7     9767.92     9835.09    309.32 o 
   5   3   7     4403.40     4433.46    198.13 o 
   6   3   7     2041.03     1991.52    174.36 o 
   7   3   7      192.01      170.83     95.03 o 
   8   3   7     1678.91     1591.13    151.27 o 
   9   3   7      602.65      617.72    197.91 o 
  10   3   7     3044.32     2445.20    314.53 o 
 -10   4   7       61.62      132.65    100.93 o 
  -9   4   7     2658.38     2240.72    161.40 o 
  -8   4   7      597.86      596.16    201.28 o 
  -7   4   7      145.64      212.31     85.43 o 
  -6   4   7      407.91      287.88     78.89 o 
  -5   4   7    15409.24    15314.75    323.55 o 
  -4   4   7     6045.47     5885.31    137.97 o 
  -3   4   7    13066.08    12912.14    234.95 o 
  -2   4   7     1086.11     1130.29     63.71 o 
  -1   4   7    62741.05    59413.23   1007.51 o 
   0   4   7     2332.86     2503.43    114.57 o 
   1   4   7     9487.51     9336.70    204.98 o 
   2   4   7     4218.77     4274.46    122.01 o 
   3   4   7    32862.79    34046.14    798.31 o 
   4   4   7     1730.42     1738.86    184.24 o 
   5   4   7       75.98      175.37     80.14 o 
   6   4   7     1594.02     1785.23    255.75 o 
   7   4   7     5142.18     4904.81    232.45 o 
   8   4   7      909.46      827.71    201.19 o 
   9   4   7       36.44      -88.33    161.01 o 
  10   4   7      451.60      168.60    209.71 o 
 -10   5   7       32.23      -34.31    111.27 o 
  -9   5   7       96.93       73.43    105.37 o 
  -8   5   7     3462.61     3308.26    287.32 o 
  -7   5   7       90.46       76.42     81.04 o 
  -6   5   7      398.54      344.24     87.59 o 
  -5   5   7     1998.25     1995.20    100.10 o 
  -4   5   7    27647.99    26654.36    428.95 o 
  -3   5   7      256.24      321.97     43.11 o 
  -2   5   7    16030.01    15402.32    354.10 o 
  -1   5   7      911.40      954.74    111.85 o 
   0   5   7    33973.83    33195.76    591.93 o 
   1   5   7      761.07      785.67     58.99 o 
   2   5   7    12551.46    13022.88    272.74 o 
   3   5   7      307.38      296.21     82.71 o 
   4   5   7     5761.69     5730.18    229.59 o 
   5   5   7        6.29      -35.53     72.37 o 
   6   5   7     5801.13     5735.62    246.51 o 
   7   5   7       34.84      -39.82     86.73 o 
   8   5   7       67.66       72.87    156.14 o 
   9   5   7       21.39       32.22    165.32 o 
 -10   6   7      545.93      467.62    124.42 o 
  -9   6   7     4826.34     4775.10    258.70 o 
  -8   6   7     1616.13     1433.91    185.41 o 
  -7   6   7      823.90      776.72    223.58 o 
  -6   6   7      539.11      497.35     95.31 o 
  -5   6   7    10272.16    10435.74    316.99 o 
  -4   6   7     4937.66     4694.36    142.49 o 
  -3   6   7     2073.52     1939.10    100.00 o 
  -2   6   7       56.16       75.90     45.34 o 
  -1   6   7    41600.96    41043.53    631.82 o 
   0   6   7       19.57       -3.14     38.98 o 
   1   6   7     2760.28     2942.75    107.61 o 
   2   6   7     8791.28     8957.91    218.37 o 
   3   6   7    24675.38    25662.08    636.78 o 
   4   6   7      681.41      537.37     96.32 o 
   5   6   7      137.67      195.00     88.47 o 
   6   6   7     4874.86     5012.58    385.38 o 
   7   6   7     9556.82     9837.35    346.33 o 
   8   6   7      336.11      583.34    185.27 o 
   9   6   7      857.48     1081.92    245.40 o 
  -9   7   7     1132.83     1060.77    144.90 o 
  -8   7   7     6671.14     6489.39    270.53 o 
  -7   7   7     5091.46     5073.81    231.04 o 
  -6   7   7     5212.51     5010.73    219.87 o 
  -5   7   7     1371.65     1308.98    117.37 o 
  -4   7   7    11220.13    11422.71    329.19 o 
  -3   7   7     7704.53     7462.51    188.28 o 
  -2   7   7     5210.01     5034.07    175.48 o 
  -1   7   7      263.48      131.96     47.56 o 
   0   7   7     3349.40     3433.36    117.72 o 
   1   7   7     1615.94     1554.55    103.83 o 
   2   7   7     8273.88     8636.55    249.90 o 
   3   7   7     2266.25     2382.71    107.70 o 
   4   7   7     8343.07     8747.17    295.59 o 
   5   7   7     1280.89     1437.50    128.39 o 
   6   7   7    11595.19    11515.03    374.47 o 
   7   7   7        0.88      107.71    139.00 o 
   8   7   7     3035.57     3382.79    312.09 o 
   9   7   7      104.38       67.34    181.71 o 
  -9   8   7     6014.82     5848.88    400.42 o 
  -8   8   7      942.37      898.20    133.22 o 
  -7   8   7    11718.94    12147.92    382.03 o 
  -6   8   7      152.16       95.96     83.80 o 
  -5   8   7     4023.12     3849.36    297.90 o 
  -4   8   7     3641.03     3665.15    175.41 o 
  -3   8   7     3114.57     3160.41    174.32 o 
  -2   8   7     2340.03     2230.72    143.52 o 
  -1   8   7      131.13      191.65     51.01 o 
   0   8   7     5528.21     5366.71    284.37 o 
   1   8   7     5104.83     4995.58    176.08 o 
   2   8   7     9830.58     9749.12    234.91 o 
   3   8   7     3588.40     3528.01    132.79 o 
   4   8   7     1287.54     1304.61    222.27 o 
   5   8   7    12519.92    13060.13    397.23 o 
   6   8   7     3900.84     4300.71    395.12 o 
   7   8   7     7957.11     8888.38    477.13 o 
   8   8   7     1016.37     1092.88    231.73 o 
  -9   9   7      841.81      994.66    151.74 o 
  -8   9   7     5813.12     6054.68    272.22 o 
  -7   9   7      722.99      686.62    119.06 o 
  -6   9   7    10573.48    10986.73    355.69 o 
  -5   9   7      452.98      361.86     93.40 o 
  -4   9   7      791.51      877.94    136.09 o 
  -3   9   7      579.96      643.26     90.44 o 
  -2   9   7     1467.05     1535.25    111.56 o 
  -1   9   7      529.12      579.99     66.81 o 
   0   9   7     1109.31     1198.65     95.52 o 
   1   9   7      242.25      225.72     82.14 o 
   2   9   7     2357.67     2392.23    132.33 o 
   3   9   7      746.66      783.91     91.13 o 
   4   9   7     7239.17     7132.68    264.71 o 
   5   9   7        4.29      -44.93     81.00 o 
   6   9   7     7684.01     8230.52    302.77 o 
   7   9   7      210.74      303.94    165.60 o 
   8   9   7    13806.85    14886.75    686.56 o 
  -8  10   7       39.88       67.24    101.98 o 
  -7  10   7    13159.19    13386.89    628.11 o 
  -6  10   7     2238.42     2447.62    171.50 o 
  -5  10   7     2131.57     1931.07    150.23 o 
  -4  10   7     1653.16     1726.74    138.40 o 
  -3  10   7    10957.79    10269.26    314.73 o 
  -2  10   7      782.66      779.95     74.61 o 
  -1  10   7      114.55      180.88     58.18 o 
   0  10   7     1219.48     1427.73    159.90 o 
   1  10   7    11235.43    10935.50    269.34 o 
   2  10   7      265.37      373.70    105.33 o 
   3  10   7      533.45      745.85    161.95 o 
   4  10   7     2114.93     1869.26    216.18 o 
   5  10   7    17500.69    18782.90    755.12 o 
   6  10   7       40.95      159.14    142.18 o 
   7  10   7     2273.66     2658.48    282.30 o 
  -7  11   7     1649.21     1797.34    171.13 o 
  -6  11   7     7844.25     7894.04    303.46 o 
  -5  11   7      833.16      845.11    118.64 o 
  -4  11   7     1250.87     1197.13    127.23 o 
  -3  11   7     1470.52     1445.46    130.10 o 
  -2  11   7     8986.06     8982.33    231.69 o 
  -1  11   7      178.93       97.29     61.59 o 
   0  11   7     6659.24     6540.12    310.11 o 
   1  11   7      913.60      985.72     88.74 o 
   2  11   7     6020.94     5857.50    221.93 o 
   3  11   7     1980.82     2074.02    142.31 o 
   4  11   7     4002.38     4206.38    310.22 o 
   5  11   7     4538.42     4426.21    333.07 o 
   6  11   7     2177.57     2327.65    261.32 o 
   7  11   7      124.18      155.01    170.75 o 
  -7  12   7     2327.81     2701.26    202.57 o 
  -6  12   7        1.04      -90.69     98.35 o 
  -5  12   7     4313.30     4176.62    236.13 o 
  -4  12   7     5644.47     5706.63    418.96 o 
  -3  12   7    10647.79     9795.14    460.36 o 
  -2  12   7     1216.37     1087.40    126.63 o 
  -1  12   7     4999.03     5028.79    174.87 o 
   0  12   7     2049.98     2046.52    115.01 o 
   1  12   7    14361.74    14746.68    484.07 o 
   2  12   7     5277.27     5521.60    319.49 o 
   3  12   7     2198.75     1904.04    199.22 o 
   4  12   7      534.67      344.31    163.82 o 
   6  12   7     2713.06     2252.63    275.75 o 
  -6  13   7     2100.75     1942.01    177.29 o 
  -5  13   7      210.79      102.34    102.03 o 
  -4  13   7     7846.56     7663.34    677.29 o 
  -3  13   7      883.88      819.98    120.72 o 
  -2  13   7    11535.80    11877.28    886.02 o 
  -1  13   7      448.87      499.24     82.82 o 
   0  13   7    12249.41    12433.59    305.86 o 
   1  13   7        6.18       28.49     69.29 o 
   2  13   7     8395.22     8567.14    361.97 o 
   3  13   7      103.85       76.74     91.72 o 
   4  13   7     4226.54     3550.91    308.34 o 
   5  13   7      102.09       22.01    162.32 o 
  -5  14   7     5036.62     4718.42    243.42 o 
  -4  14   7       15.38      -82.74     96.34 o 
  -3  14   7     2537.12     2441.53    181.56 o 
  -2  14   7     1066.78     1118.88    138.31 o 
  -1  14   7    15352.44    16169.61    684.22 o 
   0  14   7      932.72      858.83    113.95 o 
   1  14   7     3930.79     3948.75    220.95 o 
   2  14   7      179.35      112.13     99.09 o 
   3  14   7     7860.48     8092.54    524.99 o 
   4  14   7     2015.12     2128.71    263.76 o 
  -3  15   7      122.41      -22.36    102.98 o 
  -2  15   7     3657.53     3566.84    268.16 o 
  -1  15   7       65.60      338.22    145.37 o 
   0  15   7     5370.27     5803.20    248.86 o 
   1  15   7      337.19      490.52    116.21 o 
   2  15   7     3584.79     3549.75    204.61 o 
 -10   0   8    10350.01    10295.16    335.76 o 
  -8   0   8     2443.64     2503.76    153.88 o 
  -6   0   8    30174.03    31443.74    858.29 o 
  -4   0   8    11666.78    11392.82    343.77 o 
  -2   0   8    17622.59    16804.46    397.78 o 
   0   0   8     3002.09     3249.69    207.47 o 
   2   0   8     2651.01     3057.39    217.68 o 
   4   0   8      669.09      999.49    151.46 o 
   6   0   8     6051.79     5683.00    347.50 o 
   8   0   8     8250.17     8103.47    473.57 o 
 -10   1   8      607.80      827.17    147.11 o 
  -9   1   8     2509.74     2564.26    135.52 o 
  -8   1   8       98.92      121.21     57.63 o 
  -7   1   8    19399.30    19693.53    347.28 o 
  -6   1   8     1268.00     1331.06     93.69 o 
  -5   1   8     6146.02     5990.67    201.33 o 
  -4   1   8     3525.33     3400.54    108.00 o 
  -3   1   8    27114.75    26162.71    346.00 o 
  -2   1   8       30.03        6.66     32.92 o 
  -1   1   8     1380.30     1429.72     57.50 o 
   0   1   8     7417.76     7406.39    165.49 o 
   1   1   8    15910.75    16057.52    422.62 o 
   2   1   8     1509.40     1624.48    116.72 o 
   3   1   8      157.15       94.59     96.52 o 
   4   1   8      159.93      145.94     74.31 o 
   5   1   8     9609.42     8909.03    305.92 o 
   6   1   8     1576.17     1450.67    135.10 o 
   7   1   8      826.50      836.97    233.55 o 
   8   1   8       57.80      100.65    111.09 o 
   9   1   8    13910.53    13930.72    479.81 o 
 -10   2   8     5480.55     6217.22    247.45 o 
  -9   2   8     4984.64     5160.49    204.60 o 
  -8   2   8     3182.08     3255.33    180.46 o 
  -7   2   8     2063.81     2074.43    122.10 o 
  -6   2   8    14018.01    14408.53    318.44 o 
  -5   2   8      909.69      932.98     65.76 o 
  -4   2   8     7852.52     7874.34    205.00 o 
  -3   2   8     4518.88     4184.26    105.91 o 
  -2   2   8    14361.93    13969.87    284.55 o 
  -1   2   8      958.39      867.19     74.18 o 
   0   2   8     8937.36     9263.90    264.61 o 
   1   2   8     3475.49     3133.17    153.44 o 
   2   2   8     9281.77     9376.95    293.09 o 
   3   2   8       14.01       29.44     63.51 o 
   4   2   8     6379.58     5861.92    557.07 o 
   5   2   8     2480.65     2463.86    196.13 o 
   6   2   8     8106.84     7780.66    536.93 o 
   7   2   8     4115.08     3822.57    218.00 o 
   8   2   8     5540.30     5018.22    260.92 o 
   9   2   8     1233.38     1561.85    266.10 o 
 -10   3   8     2137.05     2287.01    170.48 o 
  -9   3   8     3849.24     3380.20    190.57 o 
  -8   3   8       99.47      117.25     87.36 o 
  -7   3   8     1511.97     1547.74    101.34 o 
  -6   3   8     1545.39     1654.11     99.57 o 
  -5   3   8     5421.26     5283.64    261.36 o 
  -4   3   8     6712.37     6313.45    222.27 o 
  -3   3   8      895.17      859.65     54.40 o 
  -2   3   8      182.59      149.91     44.95 o 
  -1   3   8    13359.81    13145.80    283.95 o 
   0   3   8     7930.00     7375.60    177.26 o 
   1   3   8    12799.31    12507.92    354.25 o 
   2   3   8     1850.68     1971.20    129.98 o 
   3   3   8    15727.83    14749.12    413.74 o 
   4   3   8     1207.46     1257.01    338.92 o 
   5   3   8     4613.94     4986.77    429.45 o 
   6   3   8     5619.01     5683.06    270.22 o 
   7   3   8     7486.36     7375.28    467.81 o 
   8   3   8       74.53       60.10    105.47 o 
   9   3   8     1561.07     1345.21    244.65 o 
 -10   4   8      870.98      814.50    131.04 o 
  -9   4   8     1382.83     1349.44    141.24 o 
  -8   4   8     5314.84     5171.32    321.92 o 
  -7   4   8      793.45      870.49    149.49 o 
  -6   4   8       33.21       71.55     59.16 o 
  -5   4   8      197.53      173.44     57.77 o 
  -4   4   8     9841.48    10011.50    205.21 o 
  -3   4   8      208.13      195.47     41.08 o 
  -2   4   8     4576.44     4541.40    121.86 o 
  -1   4   8       15.78       54.79     46.36 o 
   0   4   8    19994.10    19330.95    372.29 o 
   1   4   8     1870.07     1670.56     84.92 o 
   2   4   8    19248.86    19185.74    503.50 o 
   3   4   8        2.24       51.09     70.13 o 
   4   4   8    23837.73    23988.83    617.24 o 
   5   4   8       85.09       51.94     81.43 o 
   6   4   8    10253.99    10514.67    387.30 o 
   7   4   8      852.53      903.92    136.25 o 
   8   4   8     2745.72     2234.47    185.97 o 
   9   4   8      384.93      367.54    197.63 o 
  -9   5   8     4190.64     3896.77    416.01 o 
  -8   5   8      259.09      219.40     97.51 o 
  -7   5   8       88.02       96.53    164.52 o 
  -6   5   8       22.09      -94.97     76.48 o 
  -5   5   8     7511.84     7725.47    268.01 o 
  -4   5   8        2.79        8.72     41.72 o 
  -3   5   8       54.92      101.17     42.30 o 
  -2   5   8      529.53      543.42     53.09 o 
  -1   5   8    26922.63    26164.04    486.32 o 
   0   5   8       33.01       79.78     42.96 o 
   1   5   8     3433.49     3311.11    113.53 o 
   2   5   8      903.54      986.98    104.76 o 
   3   5   8    39795.22    41458.26   1014.29 o 
   4   5   8      665.29      682.27    106.16 o 
   5   5   8     4838.89     4778.44    224.75 o 
   6   5   8        3.75       78.10     97.16 o 
   7   5   8    14550.89    13752.43    444.03 o 
   8   5   8      277.79      436.29    182.83 o 
   9   5   8      154.79      313.03    190.51 o 
  -9   6   8     2024.85     1836.21    199.04 o 
  -8   6   8     5844.84     5380.57    267.93 o 
  -7   6   8        0.24     -117.09     78.36 o 
  -6   6   8      469.18      498.52    133.10 o 
  -5   6   8       41.03      173.87     87.86 o 
  -4   6   8     7877.72     7894.78    262.79 o 
  -3   6   8     2689.22     2561.78     93.62 o 
  -2   6   8     2534.50     2553.48    106.78 o 
  -1   6   8      936.20      767.47     64.88 o 
   0   6   8    13515.17    13297.80    292.70 o 
   1   6   8     2255.79     2310.86    235.60 o 
   2   6   8    10315.38    10328.18    239.38 o 
   3   6   8        0.98       24.52     81.86 o 
   4   6   8    12472.94    13331.74    633.92 o 
   5   6   8     1159.74     1361.41    139.65 o 
   6   6   8     7433.75     7594.28    302.87 o 
   7   6   8     1146.07     1298.28    151.96 o 
   8   6   8     2556.51     2971.79    299.45 o 
  -9   7   8     4725.71     4867.27    246.21 o 
  -8   7   8       60.62       49.81    111.98 o 
  -7   7   8     4239.52     3986.70    212.19 o 
  -6   7   8     1028.11     1335.03    333.91 o 
  -5   7   8     8891.59     8709.59    295.66 o 
  -4   7   8     7169.36     6992.59    358.92 o 
  -3   7   8     7536.97     7510.47    213.81 o 
  -2   7   8       24.13       39.61     49.89 o 
  -1   7   8     8863.24     8764.56    212.96 o 
   0   7   8     6955.06     7056.55    216.46 o 
   1   7   8     5204.35     5480.90    160.83 o 
   2   7   8      674.25      670.66     70.94 o 
   3   7   8     8355.81     8411.88    294.22 o 
   4   7   8     1367.02     1461.43    157.08 o 
   5   7   8     3618.47     3511.04    208.31 o 
   6   7   8     8480.41     8908.12    332.34 o 
   7   7   8     8072.60     8561.02    473.66 o 
   8   7   8       24.87      197.07    175.06 o 
  -8   8   8     5984.03     6452.38    522.88 o 
  -7   8   8      564.35      577.62    170.24 o 
  -6   8   8    12032.84    12156.10    380.61 o 
  -5   8   8     1589.51     1562.70    136.83 o 
  -4   8   8     8027.73     8012.61    275.64 o 
  -3   8   8     2898.67     2625.56    115.86 o 
  -2   8   8     7782.24     8283.58    217.04 o 
  -1   8   8      128.86      127.73     57.57 o 
   0   8   8     4129.02     4022.65    161.51 o 
   1   8   8     3981.25     3884.90    138.27 o 
   2   8   8     2351.69     2086.00    125.46 o 
   3   8   8       18.36       19.25     83.12 o 
   4   8   8     1650.23     1608.57    143.19 o 
   5   8   8      246.58      299.60    101.15 o 
   6   8   8     2784.84     3243.25    389.55 o 
   7   8   8      156.09      265.16    178.24 o 
   8   8   8     5456.68     6038.55    418.31 o 
  -8   9   8       55.55      -72.21    105.59 o 
  -7   9   8    12704.64    13635.29    427.84 o 
  -6   9   8      507.11      430.14    111.93 o 
  -5   9   8     6818.64     6972.66    266.96 o 
  -4   9   8     1817.00     1653.93    183.44 o 
  -3   9   8    15718.92    14717.51    805.47 o 
  -2   9   8     1509.98     1592.56     95.96 o 
  -1   9   8     2225.21     2166.46    106.99 o 
   0   9   8      908.54     1192.60     87.20 o 
   1   9   8     5611.54     6016.62    209.39 o 
   2   9   8     1302.66     1301.10    109.97 o 
   3   9   8       88.99       90.85     88.20 o 
   4   9   8     1421.06     1631.94    211.40 o 
   5   9   8     4765.17     4735.49    255.14 o 
   6   9   8      673.58      835.72    131.28 o 
   7   9   8      991.80     1129.78    213.84 o 
  -7  10   8      130.79      179.32    110.52 o 
  -6  10   8    13396.65    13657.25    482.14 o 
  -5  10   8      235.82      365.60    101.75 o 
  -4  10   8     5846.84     6038.59    245.95 o 
  -3  10   8      569.04      378.78     91.90 o 
  -2  10   8    13615.41    13739.58    526.98 o 
  -1  10   8      658.29      730.95     79.26 o 
   0  10   8     1250.20     1422.33     95.39 o 
   1  10   8       71.04      156.29     73.61 o 
   2  10   8     3811.92     3605.94    255.14 o 
   3  10   8       34.22      -11.64     75.34 o 
   4  10   8     1178.66     1000.90    185.08 o 
   5  10   8      320.13      477.31    164.47 o 
   6  10   8     2800.16     2978.15    288.39 o 
   7  10   8      872.40     1092.60    220.02 o 
  -7  11   8     7109.00     7137.43    308.15 o 
  -6  11   8       77.23       77.70    143.82 o 
  -5  11   8     1867.28     1881.19    161.04 o 
  -4  11   8     1096.47     1166.47    196.74 o 
  -3  11   8    12031.38    11670.57   1141.58 o 
  -2  11   8      654.01      713.98     83.95 o 
  -1  11   8     1633.48     1540.51    128.93 o 
   0  11   8     3758.54     3827.89    149.79 o 
   1  11   8    11556.91    11602.57    281.14 o 
   2  11   8      215.65      116.58     83.50 o 
   3  11   8      862.48      879.46    111.59 o 
   4  11   8        6.21      147.52    151.83 o 
   5  11   8     8325.18     8514.57    479.94 o 
   6  11   8     2577.81     2899.38    304.69 o 
  -6  12   8     2775.05     2661.88    199.59 o 
  -5  12   8      389.99      312.49    161.76 o 
  -4  12   8      586.53      477.51    109.15 o 
  -3  12   8     1606.95     1761.86    303.29 o 
  -2  12   8     4646.76     4461.19    531.12 o 
  -1  12   8      373.91      455.76     79.94 o 
   0  12   8     6407.22     6562.18    204.01 o 
   1  12   8     1569.63     1731.59    116.85 o 
   2  12   8     7088.94     7054.91    217.08 o 
   3  12   8       33.81       84.71     90.19 o 
   4  12   8     5877.34     5570.60    373.44 o 
   5  12   8      467.25      312.37    180.77 o 
  -5  13   8     1502.36     1267.82    169.02 o 
  -4  13   8     2233.06     2150.37    173.24 o 
  -3  13   8     3066.96     2917.11    330.92 o 
  -2  13   8      729.79      841.81    128.14 o 
  -1  13   8     6005.52     5766.88    298.96 o 
   0  13   8     1989.41     2192.55    129.18 o 
   1  13   8     7367.43     7452.00    229.84 o 
   2  13   8     1488.45     1558.41    142.01 o 
   3  13   8    14219.81    14927.95    434.11 o 
   4  13   8     1723.19     1802.48    246.99 o 
  -3  14   8       68.16       75.56    109.32 o 
  -2  14   8     1285.95     1474.37    151.98 o 
  -1  14   8     1022.19     1291.01    186.30 o 
   0  14   8     6658.29     6303.30    287.69 o 
   1  14   8       65.32       15.10     96.36 o 
   2  14   8     7131.98     7101.27    438.96 o 
   3  14   8        1.27      114.08    107.78 o 
  -9   0   9      485.08      319.84    104.26 o 
  -7   0   9     6552.41     6944.62    247.73 o 
  -5   0   9     7861.92     7845.85    268.97 o 
  -3   0   9    27537.99    25332.26    922.41 o 
  -1   0   9     7197.73     6773.06    328.01 o 
   1   0   9    40897.89    40426.98   1316.92 o 
   3   0   9      100.82      149.11    110.06 o 
   5   0   9     8443.95     7668.40    418.87 o 
   7   0   9     2721.98     2943.22    292.23 o 
   9   0   9     6249.93     5426.64    436.10 o 
  -9   1   9     1453.98     1670.92    102.48 o 
  -8   1   9      271.63      348.35     67.17 o 
  -7   1   9      100.16      154.48     72.79 o 
  -6   1   9    11136.10    11926.66    271.68 o 
  -5   1   9     4675.72     4959.25    123.09 o 
  -4   1   9     5647.51     5663.61    120.19 o 
  -3   1   9      497.51      481.41     66.34 o 
  -2   1   9    48063.76    46590.78    815.63 o 
  -1   1   9      107.33      144.47     67.39 o 
   0   1   9     9637.44     9475.29    484.24 o 
   1   1   9     3255.16     3357.03    171.36 o 
   2   1   9    14322.92    14146.83    404.11 o 
   3   1   9      878.20      766.44    104.22 o 
   4   1   9     1797.86     1905.77    147.31 o 
   5   1   9      756.75      898.99    224.56 o 
   6   1   9     2276.58     2205.98    171.11 o 
   7   1   9       26.52       85.45    129.68 o 
   8   1   9     3513.64     3240.79    228.96 o 
   9   1   9      375.00      499.02    208.87 o 
  -9   2   9     3603.58     3753.39    212.54 o 
  -8   2   9      912.84     1158.06     85.54 o 
  -7   2   9     6216.81     6707.26    257.25 o 
  -6   2   9     3102.90     3537.11    146.58 o 
  -5   2   9     4212.56     4159.74    144.62 o 
  -4   2   9      300.63      365.96     52.98 o 
  -3   2   9    13985.75    13937.85    225.95 o 
  -2   2   9     2836.73     2773.72    109.26 o 
  -1   2   9     6491.77     6332.54    224.53 o 
   0   2   9     8409.71     8074.71    265.86 o 
   1   2   9    12649.63    12075.95    355.77 o 
   2   2   9      517.94      416.01    102.33 o 
   3   2   9     5447.86     5465.50    227.69 o 
   4   2   9    11011.19    10817.80    545.22 o 
   5   2   9     8452.74     7707.46    292.59 o 
   6   2   9     2816.95     2625.41    183.61 o 
   7   2   9     2065.19     1952.05    175.48 o 
   8   2   9       18.92      -94.02    109.60 o 
   9   2   9     5004.35     4094.07    380.37 o 
  -9   3   9     2562.83     3039.72    190.90 o 
  -8   3   9     7343.75     7868.25    422.99 o 
  -7   3   9       14.24        7.43     66.44 o 
  -6   3   9     3225.25     3521.87    193.72 o 
  -5   3   9     9666.47     9440.84    327.31 o 
  -4   3   9     4291.43     4078.16    112.77 o 
  -3   3   9     2460.82     2486.36     86.59 o 
  -2   3   9     1143.40     1303.72     86.32 o 
  -1   3   9     1220.42     1127.16    103.82 o 
   0   3   9     6539.63     6581.98    236.76 o 
   1   3   9    11215.72    10746.84    495.67 o 
   2   3   9     4314.98     4430.70    200.84 o 
   3   3   9      181.81      115.04     80.38 o 
   4   3   9    10921.16    10467.30    346.24 o 
   5   3   9     1348.69     1363.16    166.58 o 
   6   3   9     9595.16     9315.04    343.41 o 
   7   3   9       26.23       49.77    104.12 o 
   8   3   9     6752.75     6801.46    318.67 o 
  -9   4   9     8632.29     9546.10    374.00 o 
  -8   4   9        8.34      -61.52     91.87 o 
  -7   4   9     3939.44     4209.43    211.56 o 
  -6   4   9      548.68      452.66    102.74 o 
  -5   4   9     6549.02     6236.85    270.62 o 
  -4   4   9      107.80       78.81     50.11 o 
  -3   4   9       97.22      145.13     43.85 o 
  -2   4   9     2129.25     2107.14    116.97 o 
  -1   4   9     6047.26     5629.27    156.14 o 
   0   4   9     2830.86     2618.74    186.63 o 
   1   4   9      118.78      106.09     74.75 o 
   2   4   9      125.78        1.54     73.84 o 
   3   4   9    26103.94    25507.79    759.67 o 
   4   4   9     1809.57     1696.24    143.85 o 
   5   4   9     5943.36     6232.00    265.88 o 
   6   4   9     2569.41     2302.80    177.39 o 
   7   4   9    22805.68    22372.38    633.86 o 
   8   4   9      621.86      826.52    152.37 o 
  -9   5   9      154.56      148.04    110.60 o 
  -8   5   9    16845.04    18069.18    506.90 o 
  -7   5   9      260.31      280.17    191.36 o 
  -6   5   9      840.10      683.68    117.56 o 
  -5   5   9     1100.71      987.13    118.84 o 
  -4   5   9     7982.51     7731.14    180.82 o 
  -3   5   9      548.31      478.76     57.84 o 
  -2   5   9      817.16      796.06     63.84 o 
  -1   5   9       13.90      110.91     49.78 o 
   0   5   9     5365.07     5073.84    206.80 o 
   1   5   9     1179.36     1388.32    219.36 o 
   2   5   9     4984.67     5096.32    221.30 o 
   3   5   9      350.62      386.59     98.66 o 
   4   5   9    18041.51    19008.46    534.43 o 
   5   5   9      162.43      286.44    103.07 o 
   6   5   9     9607.92     9426.65    351.25 o 
   7   5   9       42.90      107.83    108.40 o 
   8   5   9     7727.80     8750.88    523.58 o 
  -9   6   9     3687.74     4244.11    238.43 o 
  -8   6   9      455.96      283.14    116.07 o 
  -7   6   9     3204.08     3287.58    196.63 o 
  -6   6   9     1208.30     1198.73    132.59 o 
  -5   6   9     7332.81     7469.34    352.55 o 
  -4   6   9      894.98      889.40    113.94 o 
  -3   6   9     1028.25      988.89     81.49 o 
  -2   6   9       20.55       48.25     52.02 o 
  -1   6   9     7868.12     7123.25    189.04 o 
   0   6   9     4551.30     4270.58    234.30 o 
   1   6   9      596.46      821.75    109.78 o 
   2   6   9      827.96      978.72    204.00 o 
   3   6   9    16299.83    16861.92    483.72 o 
   4   6   9     5604.97     6000.25    260.05 o 
   5   6   9     2514.49     2947.57    195.16 o 
   6   6   9      131.75      205.03    167.28 o 
   7   6   9    12265.66    13835.21   1181.95 o 
   8   6   9        1.31       82.80    170.38 o 
  -8   7   9     5751.53     5961.81    367.12 o 
  -7   7   9        4.52       18.78     96.87 o 
  -6   7   9     2388.28     2323.20    227.14 o 
  -5   7   9     7512.80     7143.25    317.29 o 
  -4   7   9    12040.12    11703.27    354.32 o 
  -3   7   9      109.73      169.08     62.08 o 
  -2   7   9     6222.42     6451.49    184.11 o 
  -1   7   9      184.05      273.69     58.04 o 
   0   7   9    15885.35    15674.08    333.33 o 
   1   7   9     6609.21     6581.09    249.63 o 
   2   7   9     4241.04     4585.94    213.89 o 
   3   7   9      660.67      796.38    162.65 o 
   4   7   9     7092.65     6730.87    277.46 o 
   5   7   9      638.55      787.72    131.31 o 
   6   7   9     3521.46     2962.89    205.70 o 
   7   7   9       62.30       32.97    160.07 o 
  -8   8   9        1.22        6.49    107.29 o 
  -7   8   9     3246.13     2868.56    321.78 o 
  -6   8   9     1468.93     1360.75    146.66 o 
  -5   8   9     5530.72     5569.16    244.48 o 
  -4   8   9      142.21       95.94     83.98 o 
  -3   8   9    17194.70    16870.92    851.32 o 
  -2   8   9     1845.61     1816.85    179.30 o 
  -1   8   9    12875.76    12719.95    336.37 o 
   0   8   9     6301.01     6453.21    215.36 o 
   1   8   9    11578.89    11714.60    374.66 o 
   2   8   9      149.39      113.06     87.90 o 
   3   8   9     2463.11     2728.73    179.73 o 
   4   8   9     6270.87     6061.11    399.39 o 
   5   8   9     2237.54     2127.14    175.64 o 
   6   8   9     1304.12     1275.40    157.57 o 
   7   8   9      852.87      624.09    194.73 o 
  -7   9   9     1084.96      952.64    144.03 o 
  -6   9   9     9097.88     8880.74    330.63 o 
  -5   9   9      651.61      585.66    114.70 o 
  -4   9   9     4702.13     4874.87    373.07 o 
  -3   9   9     1085.23     1093.61    181.43 o 
  -2   9   9    22554.10    22141.56    448.23 o 
  -1   9   9      727.62      675.00    108.30 o 
   0   9   9     7278.47     7536.45    208.51 o 
   1   9   9       15.18      110.43    116.42 o 
   2   9   9     9475.09     9894.52    464.39 o 
   3   9   9      533.39      613.64    118.97 o 
   4   9   9      470.44      616.38    141.76 o 
   5   9   9      107.21       95.52    110.35 o 
   6   9   9     1083.80      970.22    144.80 o 
  -7  10   9     4502.94     4296.03    247.87 o 
  -6  10   9     1338.00     1345.30    157.98 o 
  -5  10   9     3670.22     3517.37    201.66 o 
  -4  10   9      616.33      733.82    117.88 o 
  -3  10   9    13991.08    13358.31    393.71 o 
  -2  10   9        1.26       32.57     86.55 o 
  -1  10   9     5591.23     5532.72    179.66 o 
   0  10   9      124.28      176.30     65.72 o 
   1  10   9    18739.03    17912.95    685.25 o 
   2  10   9     1966.98     2551.14    233.79 o 
   3  10   9      422.05      638.60    167.47 o 
   4  10   9        7.30      136.75    149.58 o 
   5  10   9     7494.24     6672.37    425.33 o 
   6  10   9       78.86       65.66    164.47 o 
  -6  11   9     7871.05     7891.18    319.92 o 
  -5  11   9     1530.95     1771.91    163.96 o 
  -4  11   9      986.58      658.50    121.33 o 
  -3  11   9       67.99      160.06     93.70 o 
  -2  11   9     9283.07     9396.17    719.67 o 
  -1  11   9        7.89       42.61     68.07 o 
   0  11   9     1705.38     1661.84    137.40 o 
   1  11   9     1713.74     1911.46    123.11 o 
   2  11   9     6821.93     6196.93    363.14 o 
   3  11   9     1134.62     1412.65    211.40 o 
   4  11   9     2334.26     2024.28    244.46 o 
   5  11   9      852.56     1057.66    214.68 o 
  -5  12   9     1516.90     1323.31    156.95 o 
  -4  12   9       14.57       26.87     95.18 o 
  -3  12   9     1620.46     1879.42    159.53 o 
  -2  12   9     1505.19     1349.69    136.71 o 
  -1  12   9      957.39      968.50    138.31 o 
   0  12   9     2820.24     2805.53    140.55 o 
   1  12   9     5801.22     5756.28    297.14 o 
   2  12   9        9.32      116.39    103.14 o 
   3  12   9     2302.25     2434.71    266.19 o 
   4  12   9     2176.41     2348.35    267.32 o 
  -3  13   9     1069.05     1101.40    143.42 o 
  -2  13   9     1168.56      952.38    134.14 o 
  -1  13   9      877.98      758.21    124.80 o 
   0  13   9     1154.22     1151.93    110.84 o 
   1  13   9      743.58      721.58    179.79 o 
   2  13   9     3223.76     3553.63    304.13 o 
   3  13   9      215.33      -44.12    164.38 o 
  -8   0  10      142.28      242.92     98.71 o 
  -6   0  10     7013.00     6785.27    250.37 o 
  -4   0  10       81.33       19.13     60.59 o 
  -2   0  10    14556.79    14302.94    565.55 o 
   0   0  10     8234.66     8112.93    395.45 o 
   2   0  10    31398.78    30970.15   1079.95 o 
   4   0  10     4381.40     4401.10    320.99 o 
   6   0  10     5523.15     5122.98    366.32 o 
   8   0  10      166.93      -87.39    162.98 o 
  -9   1  10     1550.04     1716.00    107.99 o 
  -8   1  10      155.78       88.47     66.36 o 
  -7   1  10     1491.01     1344.82    100.02 o 
  -6   1  10      326.83      361.85     67.34 o 
  -5   1  10     1018.51      969.71     61.63 o 
  -4   1  10      852.58      844.00     65.59 o 
  -3   1  10    14779.83    14214.12    284.23 o 
  -2   1  10     2886.24     2881.35    155.84 o 
  -1   1  10    13053.53    12771.84    371.35 o 
   0   1  10       80.12      146.01     80.50 o 
   1   1  10    27105.87    28208.17    699.23 o 
   2   1  10      184.35      191.13     88.79 o 
   3   1  10     3880.08     4032.70    206.24 o 
   4   1  10     1319.35     1370.70    143.95 o 
   5   1  10    15918.53    14809.79    461.08 o 
   6   1  10        3.16      -87.93     95.10 o 
   7   1  10     1717.19     1684.83    178.54 o 
   8   1  10     1313.14     1377.22    316.21 o 
  -9   2  10      432.10      334.20     93.52 o 
  -8   2  10     1267.31     1370.09    121.67 o 
  -7   2  10     1985.02     2109.07    106.81 o 
  -6   2  10     7025.36     7501.21    188.45 o 
  -5   2  10     6508.44     6610.32    288.49 o 
  -4   2  10     3453.76     3377.54    122.61 o 
  -3   2  10       60.97      106.14     54.79 o 
  -2   2  10     7136.50     6669.76    238.12 o 
  -1   2  10     5158.30     5027.14    209.93 o 
   0   2  10     6118.54     5763.57    331.57 o 
   1   2  10     2044.97     1795.06    138.32 o 
   2   2  10    12153.08    12733.56    390.61 o 
   3   2  10      181.22      119.40    128.88 o 
   4   2  10     5110.47     5191.17    242.60 o 
   5   2  10     5953.75     5476.52    257.61 o 
   6   2  10     6392.24     6112.85    287.62 o 
   7   2  10       10.05       47.54    114.41 o 
   8   2  10     2081.95     1852.76    240.86 o 
  -9   3  10     4662.15     4957.20    190.95 o 
  -8   3  10      344.05      340.13    114.08 o 
  -7   3  10     6075.26     6315.06    263.65 o 
  -6   3  10      698.96      753.91    129.75 o 
  -5   3  10    11518.32    10809.89    494.61 o 
  -4   3  10      672.68      697.11     64.43 o 
  -3   3  10     5096.07     5209.60    151.03 o 
  -2   3  10     5768.35     5497.63    246.34 o 
  -1   3  10     4391.81     3952.80    187.18 o 
   0   3  10      248.24      300.65     86.32 o 
   1   3  10     1583.84     1753.43    138.30 o 
   2   3  10     1042.89     1000.90    175.90 o 
   3   3  10     6511.85     6429.45    263.84 o 
   4   3  10     5725.71     5652.52    253.34 o 
   5   3  10     3768.75     3239.72    271.77 o 
   6   3  10       57.93      -60.41    233.27 o 
   7   3  10     7852.47     7705.01    333.95 o 
   8   3  10     2865.95     2892.93    487.48 o 
  -8   4  10    13513.76    14749.57    439.43 o 
  -7   4  10      651.86      681.00    235.19 o 
  -6   4  10     5443.45     5719.56    318.55 o 
  -5   4  10     2857.95     2686.23    135.75 o 
  -4   4  10    12671.89    13136.88    267.37 o 
  -3   4  10      233.01      234.75     58.71 o 
  -2   4  10     1364.68     1253.59     96.05 o 
  -1   4  10     1294.30     1112.18    113.22 o 
   0   4  10     5202.85     5066.59    438.82 o 
   1   4  10      501.66      625.15    186.91 o 
   2   4  10      135.14      100.01     85.42 o 
   3   4  10      410.08      362.18    109.34 o 
   4   4  10     5095.99     4769.17    236.74 o 
   5   4  10      524.55      812.84    133.91 o 
   6   4  10     3742.72     3800.24    229.58 o 
   7   4  10       54.32      166.39    121.60 o 
  -8   5  10        4.71       56.74    108.47 o 
  -7   5  10     9426.89     9838.07    453.01 o 
  -6   5  10      334.36      217.44    104.36 o 
  -5   5  10    16146.58    15418.66    898.20 o 
  -4   5  10      388.72      456.20    103.34 o 
  -3   5  10     2037.70     2023.05     95.57 o 
  -2   5  10      275.91      356.02     73.88 o 
  -1   5  10     4818.48     4618.37    203.17 o 
   0   5  10        9.05       11.27     76.97 o 
   1   5  10      300.87      135.17    101.20 o 
   2   5  10      478.30      405.60    103.32 o 
   3   5  10     7206.14     6807.92    397.04 o 
   4   5  10       57.79      167.64    100.01 o 
   5   5  10      734.13      834.58    189.44 o 
   6   5  10      266.35      448.85    130.55 o 
   7   5  10    13483.72    13679.69    844.48 o 
  -8   6  10    10636.82    11418.68    388.44 o 
  -7   6  10      175.99      210.26    110.85 o 
  -6   6  10     1516.87     1678.68    160.07 o 
  -5   6  10     3040.29     2939.86    182.58 o 
  -4   6  10    15483.71    15484.90    440.57 o 
  -3   6  10       14.64       45.08     61.82 o 
  -2   6  10      849.56      952.55     90.60 o 
  -1   6  10     3905.10     3933.56    187.49 o 
   0   6  10     9355.49     9117.42    305.47 o 
   1   6  10      496.15      629.18    107.04 o 
   2   6  10      304.52      314.94    100.94 o 
   3   6  10       45.84       61.74     95.29 o 
   4   6  10     5732.22     5869.02    271.83 o 
   5   6  10     2522.60     2670.67    196.13 o 
   6   6  10     1766.08     1751.56    185.64 o 
   7   6  10      299.22      459.63    142.06 o 
  -7   7  10     3612.20     3258.38    688.81 o 
  -6   7  10      585.03      388.06    228.54 o 
  -5   7  10     5241.59     5198.59    241.87 o 
  -4   7  10      708.16      826.09    126.49 o 
  -3   7  10     4992.61     5355.30    204.87 o 
  -2   7  10     3432.71     3403.26    178.69 o 
  -1   7  10    10011.11     9523.95    258.92 o 
   0   7  10      171.59      120.88     87.96 o 
   1   7  10     5270.89     5484.38    236.22 o 
   2   7  10      155.34      143.83     99.31 o 
   3   7  10    11497.98    11960.44    497.69 o 
   4   7  10     3672.67     4211.46    233.81 o 
   5   7  10     3332.97     3558.65    222.27 o 
   6   7  10      105.75      223.54    130.83 o 
  -7   8  10     1003.99      790.23    141.06 o 
  -6   8  10     1628.67     1467.67    159.46 o 
  -5   8  10     2804.10     2740.14    219.97 o 
  -4   8  10     3678.44     3643.42    196.58 o 
  -3   8  10       17.00      111.15     88.70 o 
  -2   8  10     8725.46     8577.70    311.48 o 
  -1   8  10     4336.71     4572.58    317.10 o 
   0   8  10     9831.85     9363.92    423.46 o 
   1   8  10      943.09      902.42    127.38 o 
   2   8  10    11639.31    12315.76    398.06 o 
   3   8  10      109.10      242.69    108.52 o 
   4   8  10     6545.38     6878.43    480.97 o 
   5   8  10     1198.03     1358.23    162.23 o 
   6   8  10     3814.91     3671.10    442.89 o 
  -6   9  10       31.58      -94.36    103.37 o 
  -5   9  10      463.79      403.86    115.07 o 
  -4   9  10      559.46      463.65    175.90 o 
  -3   9  10     7115.22     6629.26    275.56 o 
  -2   9  10      482.77      529.43     78.54 o 
  -1   9  10     5415.25     5407.35    231.14 o 
   0   9  10      595.85      602.42    110.46 o 
   1   9  10    19085.56    19307.80    733.30 o 
   2   9  10      352.28      426.29    156.65 o 
   3   9  10     3970.57     4319.47    238.35 o 
   4   9  10      432.68      580.93    164.94 o 
   5   9  10     8927.49     9140.49    361.37 o 
  -5  10  10      383.82      605.71    268.49 o 
  -4  10  10       66.79       49.24     93.52 o 
  -3  10  10     1108.52     1110.53    135.15 o 
  -2  10  10    15514.07    15558.16   1289.71 o 
  -1  10  10      130.94      194.00     95.06 o 
   0  10  10     4115.65     4294.36    420.79 o 
   1  10  10        3.30      193.14    128.88 o 
   2  10  10    16222.04    16567.27    679.82 o 
   3  10  10      233.98      111.37    149.77 o 
   4  10  10     4127.04     4847.79    362.67 o 
   5  10  10      375.58      723.84    209.90 o 
  -5  11  10     1347.94     1450.42    167.61 o 
  -4  11  10      425.61      661.20    129.20 o 
  -3  11  10     4883.91     4773.63    238.03 o 
  -2  11  10     2392.50     2337.86    167.80 o 
  -1  11  10     2791.51     3172.84    188.34 o 
   0  11  10       47.66      185.02     99.25 o 
   1  11  10     6156.87     6144.19    259.83 o 
   2  11  10       85.30       61.07    138.44 o 
   3  11  10     1831.13     2289.07    266.94 o 
   4  11  10     1705.84     2440.99    274.16 o 
  -3  12  10      189.44      201.41    110.84 o 
  -2  12  10     3842.78     3721.76    218.05 o 
  -1  12  10     2315.50     2442.96    272.47 o 
   0  12  10      590.40      547.26    115.89 o 
   1  12  10      526.04      406.31    264.56 o 
   2  12  10     3716.74     3593.95    509.82 o 
  -7   0  11     1253.24     1426.06    142.74 o 
  -5   0  11     1008.99      837.83    116.55 o 
  -3   0  11     2804.80     2760.63    164.61 o 
  -1   0  11      230.40      226.95    123.73 o 
   1   0  11    11086.78    11373.49    525.27 o 
   3   0  11     5089.48     5583.15    360.98 o 
   5   0  11    23641.73    21879.26    883.82 o 
   7   0  11     3399.13     2809.84    321.27 o 
  -8   1  11     1083.54     1071.29     94.68 o 
  -7   1  11     3232.27     3968.78    171.40 o 
  -6   1  11     6388.94     6248.03    468.84 o 
  -5   1  11      520.57      454.78    115.59 o 
  -4   1  11       70.69      222.47     65.35 o 
  -3   1  11      773.46      839.54     80.01 o 
  -2   1  11    10341.45     9938.66    323.47 o 
  -1   1  11     5698.67     5906.22    394.56 o 
   0   1  11      476.30      597.72    131.18 o 
   1   1  11       78.04      158.30     93.24 o 
   2   1  11    13291.06    13724.62    657.34 o 
   3   1  11     3636.28     3536.39    207.42 o 
   4   1  11     7300.42     7476.68    306.61 o 
   5   1  11      303.83      301.86    121.19 o 
   6   1  11    13383.34    13286.12    628.77 o 
   7   1  11       26.89        1.33    127.51 o 
  -8   2  11      873.74     1255.06    116.47 o 
  -7   2  11     3935.03     4212.97    177.20 o 
  -6   2  11      825.34      882.30    153.38 o 
  -5   2  11     3968.15     3599.25    260.01 o 
  -4   2  11      161.57      181.50     65.14 o 
  -3   2  11     4228.25     4391.97    167.80 o 
  -2   2  11      323.28      331.12    110.62 o 
  -1   2  11     5995.39     6005.64    243.54 o 
   0   2  11       21.88       56.82     87.62 o 
   1   2  11     8415.93     7916.98    339.77 o 
   2   2  11     7211.99     7761.97    439.80 o 
   3   2  11     5962.89     5984.15    461.91 o 
   4   2  11        5.46       24.97    107.71 o 
   5   2  11     8245.11     8523.09    485.18 o 
   6   2  11      344.82      221.53    126.52 o 
   7   2  11     2672.84     2465.72    222.44 o 
  -8   3  11     4080.45     3991.22    225.41 o 
  -7   3  11     5625.03     5883.43    259.29 o 
  -6   3  11     4366.04     4714.69    232.59 o 
  -5   3  11      611.34      526.79    117.03 o 
  -4   3  11    12794.06    13446.45    283.02 o 
  -3   3  11     1995.17     1996.43    103.83 o 
  -2   3  11     7086.72     6986.38    217.05 o 
  -1   3  11    11247.78    11493.78    373.07 o 
   0   3  11     6580.41     6878.06    268.18 o 
   1   3  11        0.25       58.18     90.46 o 
   2   3  11     4700.04     4567.29    281.27 o 
   3   3  11     3089.41     3253.31    204.95 o 
   4   3  11     2809.77     2531.08    254.67 o 
   5   3  11      315.22      317.09    133.66 o 
   6   3  11     1436.10     1472.10    176.32 o 
   7   3  11       48.69       -0.25    124.74 o 
  -7   4  11     6493.38     6826.30    531.41 o 
  -6   4  11       31.48       -0.15     97.40 o 
  -5   4  11     8510.17     8875.74    466.26 o 
  -4   4  11       44.30       92.31     92.95 o 
  -3   4  11    12094.71    11910.15    259.50 o 
  -2   4  11      149.10      195.19     73.58 o 
  -1   4  11    18372.80    17987.46    610.97 o 
   0   4  11       38.46       -9.70     86.44 o 
   1   4  11     4038.89     3887.93    482.14 o 
   2   4  11     1273.68     1208.97    140.55 o 
   3   4  11     5726.96     6316.53    406.18 o 
   4   4  11       91.78      -31.03     97.45 o 
   5   4  11       49.46      129.05    116.91 o 
   6   4  11      317.70      496.39    136.63 o 
  -7   5  11      235.07      155.19    116.96 o 
  -6   5  11     1891.48     1603.16    225.92 o 
  -5   5  11       27.53      -91.70    127.85 o 
  -4   5  11    25023.50    28519.23   1047.64 o 
  -3   5  11        6.47       39.93     61.03 o 
  -2   5  11     3565.77     3552.70    158.51 o 
  -1   5  11        2.65       30.43     84.39 o 
   0   5  11    18981.52    18287.66    510.63 o 
   1   5  11      573.42      654.33    116.87 o 
   2   5  11      150.11       49.74     94.08 o 
   3   5  11      101.73       27.48    100.27 o 
   4   5  11     6578.82     6070.74    283.20 o 
   5   5  11        2.53        2.07    110.21 o 
   6   5  11       66.50     -109.16    111.70 o 
  -7   6  11     4773.17     5196.63    266.71 o 
  -6   6  11      923.33      976.16    261.51 o 
  -5   6  11     5652.14     5451.74    368.94 o 
  -4   6  11       98.70      212.52    156.42 o 
  -3   6  11     7220.10     7189.31    331.57 o 
  -2   6  11     1040.57      999.59     98.46 o 
  -1   6  11     9689.22     9482.67    320.83 o 
   0   6  11      428.46      554.33    111.69 o 
   1   6  11     2344.84     2182.98    164.35 o 
   2   6  11     3184.13     3141.96    225.12 o 
   3   6  11     6744.52     7182.42    576.08 o 
   4   6  11        5.15      110.54    110.01 o 
   5   6  11      226.28      -29.67    109.53 o 
   6   6  11       17.80      -49.24    138.16 o 
  -6   7  11     1641.19     1338.20    158.19 o 
  -5   7  11      340.46      310.97    167.57 o 
  -4   7  11     5990.66     6097.18    388.43 o 
  -3   7  11     2450.18     2535.78    271.53 o 
  -2   7  11     1072.60      933.98    145.79 o 
  -1   7  11     5288.28     5523.39    328.39 o 
   0   7  11     9013.82     8339.49    306.05 o 
   1   7  11       14.13      -99.06     87.60 o 
   2   7  11     4102.14     4065.30    245.07 o 
   3   7  11     3908.10     4503.67    245.17 o 
   4   7  11     7970.69     8511.97    345.67 o 
   5   7  11     1491.26     1311.28    169.52 o 
  -6   8  11      149.78        6.00    113.52 o 
  -5   8  11     1256.04      933.08    144.78 o 
  -4   8  11      301.83      223.95    156.14 o 
  -3   8  11     1127.89     1102.52    211.12 o 
  -2   8  11      414.05      472.48    106.55 o 
  -1   8  11     1870.25     1976.06    157.35 o 
   0   8  11        0.25      -12.94     87.66 o 
   1   8  11     5184.79     5105.94    268.77 o 
   2   8  11     2641.48     2849.68    306.33 o 
   3   8  11     6921.75     6914.15    379.76 o 
   4   8  11      250.59      267.53    127.96 o 
   5   8  11     9188.19     9819.57    392.75 o 
  -5   9  11      371.74      459.94    130.43 o 
  -4   9  11       26.93      144.71    158.95 o 
  -3   9  11      691.03      772.08    194.17 o 
  -2   9  11     4012.57     4548.25    343.19 o 
  -1   9  11      103.41      243.09    100.63 o 
   0   9  11      750.01      615.01    118.93 o 
   1   9  11     1077.33     1384.64    190.98 o 
   2   9  11     9153.73     9347.49    929.48 o 
   3   9  11      339.43      500.09    132.15 o 
   4   9  11     5100.10     5683.27    287.68 o 
  -4  10  11      119.23      131.97    162.13 o 
  -3  10  11     2285.99     1798.64    254.39 o 
  -2  10  11      102.46      206.53    157.64 o 
  -1  10  11     1337.59     1391.49    141.45 o 
   0  10  11     1156.99     1455.90    238.47 o 
   1  10  11     7300.14     7004.58    456.61 o 
   2  10  11      233.98      299.45    160.17 o 
   3  10  11     2974.95     3369.39    299.26 o 
  -2  11  11    11875.42    13330.23    635.33 o 
  -1  11  11     1564.03     1894.89    159.14 o 
   0  11  11      454.65      451.19    116.50 o 
   1  11  11      260.11      266.70    111.41 o 
  -6   0  12    12940.49    14106.33    620.15 o 
  -4   0  12     1096.27     1042.95    130.74 o 
  -2   0  12     6778.97     6742.06    390.49 o 
   0   0  12      156.23      234.44    145.18 o 
   2   0  12     6412.01     6131.56    398.17 o 
   4   0  12      725.51      658.74    193.79 o 
   6   0  12    16211.14    15848.87    759.71 o 
  -7   1  12     4383.73     4576.14    236.05 o 
  -6   1  12      486.12      643.78    123.98 o 
  -5   1  12     8252.82     8376.20    255.19 o 
  -4   1  12      687.67      853.73     89.19 o 
  -3   1  12     1747.04     1705.39    111.28 o 
  -2   1  12      336.19      534.38    110.15 o 
  -1   1  12      739.88      718.40    161.48 o 
   0   1  12       59.16        6.92     93.05 o 
   1   1  12     1754.99     1879.08    170.30 o 
   2   1  12     2128.97     2406.77    203.30 o 
   3   1  12     2770.83     2307.20    346.56 o 
   4   1  12        6.05       31.21    104.81 o 
   5   1  12     9250.20     8822.24    368.53 o 
   6   1  12     1355.50     1256.47    178.57 o 
  -7   2  12     2478.52     2369.15    260.86 o 
  -6   2  12     5722.07     5567.89    254.59 o 
  -5   2  12       52.85       98.80    103.73 o 
  -4   2  12     2764.52     2966.05    131.43 o 
  -3   2  12     7981.91     7730.80    264.03 o 
  -2   2  12     8588.30     8334.97    371.57 o 
  -1   2  12      444.93      482.82    140.68 o 
   0   2  12     3941.46     3777.65    213.22 o 
   1   2  12     1261.56     1184.06    159.79 o 
   2   2  12     7310.61     6907.02    294.71 o 
   3   2  12    10845.16    11168.32    493.47 o 
   4   2  12     2225.37     2594.24    204.71 o 
   5   2  12       18.12       -9.27    116.23 o 
  -6   3  12     1512.14     1507.53    226.39 o 
  -5   3  12     3103.41     2989.02    195.45 o 
  -4   3  12      866.19      861.37     89.03 o 
  -3   3  12     6894.44     6738.20    191.31 o 
  -2   3  12      556.14      644.30     95.67 o 
  -1   3  12     8053.56     7958.19    300.15 o 
   0   3  12       13.66        0.81     96.46 o 
   1   3  12     8894.36     8885.67    334.68 o 
   2   3  12     1170.70     1398.69    245.31 o 
   3   3  12     4655.05     4730.24    257.92 o 
   4   3  12      410.46      498.21    133.36 o 
   5   3  12     2490.63     2740.06    509.11 o 
  -6   4  12      716.62      548.03    186.20 o 
  -5   4  12      520.28      888.69    202.88 o 
  -4   4  12    10353.60    10966.79    549.72 o 
  -3   4  12      803.43      835.17    105.33 o 
  -2   4  12     5055.46     5110.88    194.37 o 
  -1   4  12      150.83      161.80    101.61 o 
   0   4  12    25201.17    25047.18    664.70 o 
   1   4  12      242.87      211.17    107.35 o 
   2   4  12     5354.28     5202.37    262.24 o 
   3   4  12     1857.36     2040.80    188.79 o 
   4   4  12     8949.94     8875.43    475.58 o 
   5   4  12       40.59       90.50    124.88 o 
  -6   5  12       58.62       -6.09    151.74 o 
  -5   5  12     1897.86     2011.91    254.30 o 
  -4   5  12      227.43      444.06    189.76 o 
  -3   5  12     6833.59     6413.59    218.55 o 
  -2   5  12       43.21      170.54     80.49 o 
  -1   5  12    11180.07    11185.59    570.18 o 
   0   5  12      290.71      381.59    110.15 o 
   1   5  12    10856.87    11521.59    390.82 o 
   2   5  12      225.74      159.22    111.74 o 
   3   5  12    10572.38    11490.33    412.60 o 
   4   5  12      335.03      281.12    128.18 o 
   5   5  12      617.90      610.48    151.96 o 
  -5   6  12       41.07      465.51    175.34 o 
  -4   6  12    10086.13    10845.31    554.12 o 
  -3   6  12     2849.56     3304.01    305.35 o 
  -2   6  12     1788.74     1796.49    128.54 o 
  -1   6  12       47.90       19.79     76.43 o 
   0   6  12    14335.33    13900.05    432.95 o 
   1   6  12      507.14      413.56    122.58 o 
   2   6  12     2075.94     2252.40    436.71 o 
   3   6  12     3166.17     3346.40    225.18 o 
   4   6  12    10285.54     9601.13   1206.16 o 
  -5   7  12     2758.18     3028.83    299.16 o 
  -4   7  12     2100.60     2782.30    287.74 o 
  -3   7  12     2237.83     1935.39    260.48 o 
  -2   7  12      430.28      555.62    113.65 o 
  -1   7  12     4133.42     3714.33    172.73 o 
   0   7  12        8.58     -142.52     95.01 o 
   1   7  12     4524.30     4533.97    236.41 o 
   2   7  12     1419.37     1492.93    165.68 o 
   3   7  12     3678.81     3701.69    236.26 o 
   4   7  12      290.55      600.33    146.75 o 
  -4   8  12     2394.69     2483.89    283.71 o 
  -3   8  12     2873.52     3057.21    303.94 o 
  -2   8  12     2137.30     2213.41    257.20 o 
  -1   8  12      415.49      451.06    112.80 o 
   0   8  12      582.26      373.09     95.35 o 
   1   8  12     1290.39     1437.28    159.21 o 
   2   8  12     2158.14     2117.11    187.46 o 
   3   8  12     2545.11     2982.90    223.26 o 
  -3   9  12     2668.77     2836.81    306.66 o 
  -2   9  12      214.84      285.11    170.38 o 
  -1   9  12      705.29      532.16    121.13 o 
   0   9  12       28.77       44.20    100.92 o 
   1   9  12      596.57      292.51    157.92 o 
   2   9  12        4.75       83.06    134.08 o 
  -5   0  13    10915.97    12180.69    583.81 o 
  -3   0  13     6292.22     6585.37    280.78 o 
  -1   0  13     8397.84     8932.59    479.28 o 
   1   0  13     1807.58     1653.93    245.21 o 
   3   0  13      887.93      739.76    214.59 o 
  -5   1  13      535.98      524.42    104.15 o 
  -4   1  13     3947.30     4199.96    162.90 o 
  -3   1  13     1713.77     1867.49    195.40 o 
  -2   1  13    13386.86    13580.21    839.66 o 
  -1   1  13      105.66      100.51    108.32 o 
   0   1  13      429.13      715.07    139.31 o 
   1   1  13     1431.47     1483.30    166.12 o 
   2   1  13     7359.38     6851.38    314.98 o 
   3   1  13      134.52      176.40    129.02 o 
   4   1  13      533.31      383.14    141.94 o 
  -5   2  13     5090.92     5254.96    293.50 o 
  -4   2  13       14.79        7.17     72.63 o 
  -3   2  13     4733.86     4717.97    169.60 o 
  -2   2  13     1212.19     1506.54    127.21 o 
  -1   2  13     4702.37     4564.89    238.75 o 
   0   2  13     1744.69     1861.10    175.56 o 
   1   2  13     3872.34     4090.80    413.48 o 
   2   2  13      181.28      109.22    141.85 o 
   3   2  13     2895.85     2849.31    252.66 o 
   4   2  13      123.69       45.92    122.26 o 
  -5   3  13     1981.79     2264.71    270.78 o 
  -4   3  13     2763.47     2638.18    233.69 o 
  -3   3  13     4983.02     5035.08    192.49 o 
  -2   3  13     3372.81     2981.08    159.65 o 
  -1   3  13      156.39      149.14    110.15 o 
   0   3  13     6022.35     5902.69    532.48 o 
   1   3  13     5171.34     5867.59    281.31 o 
   2   3  13     4979.43     5223.86    276.80 o 
   3   3  13     1773.19     2053.87    200.56 o 
   4   3  13     8450.79     8964.05    379.62 o 
  -4   4  13       78.31       83.64    167.85 o 
  -3   4  13     2805.27     2588.71    151.85 o 
  -2   4  13      257.38      288.05     93.21 o 
  -1   4  13     2639.41     2713.67    192.58 o 
   0   4  13        5.62       66.46    108.38 o 
   1   4  13     6466.90     6894.93    476.05 o 
   2   4  13       14.00      -42.30    114.60 o 
   3   4  13     9132.54     9525.22    383.29 o 
  -4   5  13     3097.73     3331.36    323.42 o 
  -3   5  13        2.31        7.32    105.53 o 
  -2   5  13       46.39       74.38     85.83 o 
  -1   5  13       44.77      117.22    107.90 o 
   0   5  13    17478.15    17414.52    520.49 o 
   1   5  13        3.43      -89.20    196.37 o 
   2   5  13     3546.28     4010.30    244.91 o 
   3   5  13        4.61      151.21    164.24 o 
  -3   6  13     4534.93     4393.89    359.86 o 
  -2   6  13     1627.83     1773.05    137.74 o 
  -1   6  13     3647.38     3607.76    177.29 o 
   0   6  13     2006.45     2318.61    187.39 o 
   1   6  13     3316.46     3547.46    393.02 o 
   2   6  13      143.33       84.97    120.50 o 
  -2   7  13     1765.55     1839.91    213.93 o 
  -1   7  13        2.34      -22.17     88.96 o 
   0   7  13     7721.23     7745.68    316.63 o 
   1   7  13     3137.47     3225.13    219.31 o 
  -2   0  14    16062.30    16438.64    501.87 o 
   0   0  14     3608.28     4333.85    371.10 o 
  -2   1  14        1.68       81.42     95.64 o 
  -1   1  14    12411.01    13662.22    454.90 o 
   0   1  14       87.04      139.07    201.99 o 
   1   1  14     5129.83     5535.86    295.21 o 
  -2   2  14     4171.95     4096.38    195.39 o 
  -1   2  14      587.87      653.66    142.06 o 
   0   2  14     2738.27     2747.68    210.78 o 
   1   2  14     4210.56     4362.06    398.40 o 
  -1   3  14     1683.96     1736.59    462.19 o 
   0   3  14        0.92       43.11    122.86 o 
                                                 
